# Supplementary material for: Assessing Greater Sage-Grouse Selection of Brood-Rearing Habitat Using Remotely-Sensed Imagery: Can Readily Available High-Resolution Imagery Be Used to Identify Brood-Rearing Habitat Across a Broad Landscape?
Source: PLoS One. 2016 May 24;11(5):e0156290. doi: 10.1371/journal.pone.0156290 (PMC4878777; doi:10.1371/journal.pone.0156290)
Supplement: S1 File — (CSV) [file pone.0156290.s001.csv]

FID	Site_type	unique_bir	X200AgGrass	X200AgGrass	X200AgRip	X200AgSage	X200AgSoil	X200AgTree	X200GrassRip	X200GrassSage	X200GrassSoil	X200GrassTree	X200GrassWater	X200GrIntV1	X200GrIntV11	X200GrIntV12	X200GrIntV2	X200GrIntV3	X200GrIntV4	X200GrIntV5	X200GrIntV6	X200GrIntV7	X200GrIntV8	X200GrIntV9	X200MajDirtGra	X200MajDirtRip	X200MajDirtSag	X200MajDirtTre	X200MinDirtGra	X200MinDirtRip	X200MinDirtSag	X200MinDirtTre	X200PavedRip	X200PavedSage	X200PavedSoil	X200PavedTree	X200RipSage	X200RipSoil	X200RipTree	X200SageSoil	X200SageTree	X200SageWater	X200SoilTree	X200TreeWater	X200WaterSoil	X45AgGrass	X45AgRip	X45AgSage	X45AgSoil
1	1	124	0	-0.062254758	-0.069083189	-0.084654111	-0.058460735	-0.073202907	-0.274722572	0.390007305	0.075095371	-0.596600272	-0.162882853	-0.720201031	-0.165732023	-0.188405376	0.219591988	0.799449371	-0.089218083	-0.276355447	-0.195964382	-0.750622647	-0.190981342	-0.087906982	-0.158750261	-0.072693189	-0.140221207	-0.08136734	-0.469526215	-0.154507533	-0.601168282	-0.30197492	-0.034806486	-0.154004241	-0.109000464	-0.065733775	-0.419012434	-0.147472371	-0.284416894	1.586150784	-0.755625371	-0.22092192	-0.338860963	-0.113092705	-0.141624157	-0.045947268	NA	-0.049767662	-0.038416587
2	1	137	0	-0.062254758	-0.069083189	-0.084654111	-0.058460735	-0.073202907	-0.217742507	-0.576166923	-0.416401273	-0.574950821	-0.162882853	-0.652583809	-0.165732023	-0.188405376	-0.431298003	0.907497176	-0.720806347	0.494470262	-0.195964382	-0.750622647	-0.190981342	-0.087906982	-0.158750261	-0.072693189	-0.140221207	-0.08136734	-0.469526215	-0.154507533	-0.601168282	-0.30197492	-0.034806486	-0.154004241	-0.109000464	-0.065733775	2.663367946	-0.096297302	0.358057872	-0.527526994	-0.393400831	-0.22092192	-0.338860963	-0.113092705	-0.141624157	-0.045947268	NA	-0.049767662	-0.038416587
3	1	102	0	-0.062254758	-0.069083189	-0.084654111	-0.058460735	-0.073202907	-0.274722572	-1.031223452	-0.479394908	-0.413256485	-0.162882853	-0.290312203	-0.165732023	-0.188405376	-0.446204085	0.764691949	-0.776916854	-0.276355447	-0.195964382	-0.12126025	-0.190981342	-0.087906982	-0.158750261	-0.072693189	-0.140221207	-0.08136734	-0.469526215	-0.154507533	-0.601168282	2.272360736	-0.034806486	-0.154004241	-0.109000464	-0.065733775	-0.419012434	-0.147472371	-0.284416894	-0.602050529	-0.230701041	-0.22092192	-0.338860963	-0.113092705	-0.141624157	-0.045947268	NA	-0.049767662	-0.038416587
4	1	124	0	-0.062254758	-0.069083189	-0.084654111	-0.058460735	-0.073202907	-0.274722572	-0.605323136	-0.478425775	-0.18282575	-0.162882853	-0.252013767	-0.165732023	-0.188405376	-0.445295519	0.70834093	-0.673909469	-0.276355447	-0.195964382	-0.750622647	-0.190981342	-0.087906982	-0.158750261	-0.072693189	-0.140221207	-0.08136734	-0.469526215	-0.154507533	-0.601168282	-0.30197492	-0.034806486	-0.154004241	-0.109000464	-0.065733775	-0.419012434	-0.147472371	-0.284416894	-0.586361364	0.506711675	-0.22092192	-0.338860963	-0.113092705	-0.141624157	-0.045947268	NA	-0.049767662	-0.038416587
5	1	137	0	-0.062254758	-0.069083189	-0.084654111	-0.058460735	-0.073202907	-0.008815601	-0.552247946	-0.391203819	-0.462644295	-0.162882853	-0.644338053	-0.165732023	-0.188405376	-0.318229945	0.619066551	-0.699662342	0.845756523	-0.195964382	4.61512828	-0.190981342	-0.087906982	-0.158750261	-0.072693189	-0.140221207	-0.08136734	1.067268472	8.136725234	9.305935026	0.797459339	-0.034806486	-0.154004241	-0.109000464	-0.065733775	3.828380155	0.057227907	2.402382232	1.088457019	-0.256757696	-0.22092192	-0.271325753	-0.113092705	-0.141624157	-0.045947268	NA	-0.049767662	-0.038416587
6	1	124	0	-0.062254758	-0.069083189	-0.084654111	-0.058460735	-0.073202907	-0.274722572	-0.322159676	-0.330122782	-0.596600272	-0.162882853	-0.720201031	-0.165732023	-0.188405376	-0.278044029	1.070173142	-0.57478359	-0.276355447	-0.195964382	-0.750622647	-0.190981342	-0.087906982	-0.158750261	-0.072693189	-0.140221207	-0.08136734	-0.469526215	-0.154507533	-0.601168282	-0.30197492	-0.034806486	-0.154004241	-0.109000464	-0.065733775	-0.419012434	-0.147472371	-0.284416894	0.337462062	-0.755625371	-0.22092192	-0.338860963	-0.113092705	-0.141624157	-0.045947268	NA	-0.049767662	-0.038416587
7	1	107	0	-0.062254758	-0.069083189	-0.084654111	-0.058460735	-0.073202907	-0.246232539	0.389295677	0.824687249	-0.57224464	-0.162882853	-0.717092189	-0.165732023	-0.188405376	1.101738505	0.202066673	0.401694078	0.833532204	-0.195964382	-0.750622647	-0.190981342	-0.087906982	-0.158750261	-0.072693189	-0.140221207	-0.08136734	-0.469526215	-0.154507533	-0.601168282	-0.30197492	-0.034806486	-0.154004241	-0.109000464	-0.065733775	1.325569703	-0.147472371	-0.284416894	1.086495874	-0.742262844	-0.22092192	-0.338860963	-0.113092705	-0.141624157	-0.045947268	NA	-0.049767662	-0.038416587
8	1	126	0	-0.062254758	-0.069083189	-0.084654111	-0.058460735	-0.073202907	-0.274722572	0.116453245	-0.318134333	-0.316913373	-0.162882853	0.199076809	-0.165732023	-0.188405376	-0.332454169	0.141299099	-0.329657303	-0.276355447	-0.195964382	-0.750622647	-0.190981342	-0.087906982	-0.158750261	-0.072693189	-0.140221207	-0.08136734	-0.469526215	-0.154507533	-0.601168282	-0.30197492	-0.034806486	-0.154004241	-0.109000464	-0.065733775	-0.419012434	-0.147472371	-0.284416894	0.205894761	0.029740878	-0.22092192	-0.318117263	-0.113092705	-0.141624157	-0.045947268	NA	-0.049767662	-0.038416587
9	1	103	0	-0.062254758	-0.069083189	-0.084654111	-0.058460735	-0.073202907	-0.274722572	-0.28798814	-0.462919649	-0.420698484	-0.162882853	-0.640130082	-0.165732023	-0.188405376	-0.434751856	1.053792046	-0.688537758	-0.222231899	-0.195964382	-0.750622647	-0.190981342	-0.087906982	-0.158750261	-0.072693189	-0.140221207	-0.08136734	-0.469526215	-0.154507533	-0.601168282	-0.30197492	-0.034806486	-0.154004241	-0.109000464	-0.065733775	0.171532633	-0.147472371	0.079691483	-0.386324507	-0.116803464	-0.22092192	-0.338860963	-0.113092705	-0.141624157	-0.045947268	NA	-0.049767662	-0.038416587
10	1	105	0	-0.062254758	-0.069083189	-0.084654111	-0.058460735	-0.073202907	-0.274722572	-0.520863748	-0.443536992	-0.458898248	-0.162882853	-0.531535778	-0.165732023	-0.188405376	-0.408211763	0.91099956	-0.729683655	-0.268352278	-0.195964382	1.347720161	-0.190981342	-0.087906982	-0.158750261	-0.072693189	-0.140221207	-0.08136734	0.10740694	-0.154507533	3.530454062	-0.198254707	-0.034806486	-0.154004241	-0.109000464	-0.065733775	-0.260811291	-0.147472371	-0.006202281	-0.115686408	0.931979018	-0.22092192	-0.297752574	-0.113092705	-0.141624157	-0.045947268	NA	-0.049767662	-0.038416587
11	1	137	0	-0.062254758	-0.069083189	-0.084654111	-0.058460735	-0.073202907	-0.274722572	-0.65995897	-0.456135719	-0.309575572	-0.162882853	-0.576314833	-0.165732023	-0.188405376	-0.386034433	0.949587575	-0.758104081	-0.259821241	-0.195964382	1.607010128	-0.190981342	-0.087906982	-0.158750261	-0.072693189	-0.140221207	-0.08136734	0.177919695	0.196815889	3.462739897	-0.235546054	-0.034806486	-0.154004241	-0.109000464	-0.065733775	-0.139641002	-0.147472371	-0.284416894	0.480501869	0.687471408	-0.22092192	-0.338860963	-0.113092705	-0.141624157	-0.045947268	NA	-0.049767662	-0.038416587
12	1	102	0	-0.062254758	-0.069083189	-0.084654111	-0.058460735	-0.073202907	-0.204920773	1.873532638	-0.479394908	-0.596600272	-0.162882853	-0.720201031	-0.165732023	-0.188405376	-0.445658489	0.411797637	1.077594059	-0.196480312	-0.195964382	-0.750622647	-0.190981342	-0.087906982	-0.158750261	-0.072693189	-0.140221207	-0.08136734	-0.469526215	-0.154507533	-0.601168282	-0.30197492	-0.034806486	-0.154004241	-0.109000464	-0.065733775	-0.279645992	-0.147472371	-0.284416894	-0.586361364	-0.755625371	-0.22092192	-0.338860963	-0.113092705	-0.141624157	-0.045947268	NA	-0.049767662	-0.038416587
13	1	107	0	-0.062254758	-0.069083189	-0.084654111	-0.058460735	-0.073202907	-0.274722572	-0.333960004	-0.479394908	0.344828922	-0.162882853	0.561802687	-0.165732023	-0.188405376	-0.443295577	-0.117217092	-0.467720395	-0.276355447	-0.195964382	-0.750622647	-0.190981342	-0.087906982	-0.158750261	-0.072693189	-0.140221207	-0.08136734	-0.469526215	-0.154507533	-0.601168282	-0.30197492	-0.034806486	-0.154004241	-0.109000464	-0.065733775	-0.419012434	-0.147472371	-0.284416894	-0.582439072	0.993633419	-0.22092192	-0.318306769	-0.113092705	-0.141624157	-0.045947268	NA	-0.049767662	-0.038416587
14	1	126	0	-0.062254758	-0.069083189	-0.084654111	-0.058460735	-0.073202907	-0.274722572	-1.071564432	-0.479394908	-0.596600272	-0.162882853	-0.720201031	-0.165732023	-0.188405376	-0.446204085	1.183679695	-0.817084028	-0.236560013	-0.195964382	-0.750622647	-0.190981342	-0.087906982	-0.158750261	-0.072693189	-0.140221207	-0.08136734	-0.469526215	-0.154507533	-0.601168282	-0.30197492	-0.034806486	-0.154004241	-0.109000464	-0.065733775	-0.23808917	-0.147472371	-0.284416894	-0.602050529	-0.755625371	-0.22092192	-0.338860963	-0.113092705	-0.141624157	-0.045947268	NA	-0.049767662	-0.038416587
15	1	130	0	-0.062254758	-0.069083189	-0.084654111	-0.058460735	-0.073202907	1.315970914	-0.332722839	-0.222243193	-0.596600272	-0.162882853	-0.720201031	-0.165732023	-0.188405376	-0.155416254	0.79515403	-0.188956907	0.150082042	-0.195964382	-0.750622647	-0.190981342	-0.087906982	-0.158750261	-0.072693189	-0.140221207	-0.08136734	-0.469526215	-0.154507533	-0.601168282	-0.30197492	-0.034806486	-0.154004241	-0.109000464	-0.065733775	0.713954979	-0.147472371	-0.284416894	-0.198622114	-0.755625371	-0.22092192	-0.338860963	-0.113092705	-0.141624157	-0.045947268	NA	-0.049767662	-0.038416587
16	1	130	0	-0.062254758	-0.069083189	-0.084654111	-0.058460735	-0.073202907	-0.274722572	-1.07207833	-0.479394908	-0.596600272	-0.162882853	-0.720201031	-0.165732023	-0.188405376	-0.446204085	1.19315292	-0.817152258	-0.276355447	-0.195964382	-0.750622647	-0.190981342	-0.087906982	-0.158750261	-0.072693189	-0.140221207	-0.08136734	-0.469526215	-0.154507533	-0.601168282	-0.30197492	-0.034806486	-0.154004241	-0.109000464	-0.065733775	-0.419012434	-0.147472371	-0.284416894	-0.602050529	-0.755625371	-0.22092192	-0.338860963	-0.113092705	-0.141624157	-0.045947268	NA	-0.049767662	-0.038416587
17	1	102	0	-0.062254758	-0.069083189	-0.084654111	-0.058460735	-0.073202907	-0.274722572	-0.348867568	-0.34741231	-0.596600272	-0.162882853	-0.720201031	-0.165732023	-0.188405376	-0.318022619	0.968801295	-0.377790124	-0.276355447	-0.195964382	0.128695854	-0.190981342	-0.087906982	-0.158750261	-0.072693189	-0.140221207	-0.08136734	-0.390855694	-0.154507533	0.238794585	-0.30197492	-0.034806486	-0.154004241	-0.109000464	-0.065733775	-0.419012434	-0.147472371	-0.284416894	-0.143142447	-0.755625371	-0.22092192	-0.338860963	-0.113092705	-0.141624157	-0.045947268	NA	-0.049767662	-0.038416587
18	1	107	0	-0.062254758	-0.069083189	-0.084654111	-0.058460735	-0.073202907	0.304574757	0.074064907	-0.423693503	-0.026891978	-0.162882853	0.114367778	-0.165732023	-0.188405376	-0.397893302	-0.352794563	0.007300843	1.174955771	-0.195964382	2.40901253	-0.190981342	-0.087906982	-0.158750261	-0.072693189	-0.140221207	-0.08136734	0.362511608	6.485505149	2.022907764	-0.30197492	-0.034806486	-0.154004241	-0.109000464	-0.065733775	3.332150971	0.197959348	1.774371245	-0.543216159	0.62420682	-0.22092192	-0.338860963	-0.113092705	-0.141624157	-0.045947268	NA	-0.049767662	-0.038416587
19	1	126	0	-0.062254758	-0.069083189	-0.084654111	-0.058460735	-0.073202907	0.133634562	-0.774134403	-0.441308327	-0.596600272	-0.162882853	-0.720201031	-0.165732023	-0.188405376	-0.414578531	0.961583626	-0.64160637	0.381525902	-0.195964382	-0.750622647	-0.190981342	-0.087906982	-0.158750261	-0.072693189	-0.140221207	-0.08136734	-0.469526215	-0.154507533	-0.601168282	-0.30197492	-0.034806486	-0.154004241	-0.109000464	-0.065733775	0.705016532	-0.147472371	-0.284416894	-0.526232375	-0.755625371	-0.22092192	-0.338860963	-0.113092705	-0.141624157	-0.045947268	NA	-0.049767662	-0.038416587
20	1	126	0	-0.062254758	-0.069083189	-0.084654111	-0.058460735	-0.073202907	0.532611919	0.050528645	0.59645856	-0.596600272	-0.162882853	-0.720201031	-0.165732023	-0.188405376	0.401300551	0.104282322	0.418424289	0.909769886	-0.195964382	0.250847738	5.812060958	-0.087906982	-0.158750261	-0.072693189	-0.140221207	-0.08136734	0.653309071	-0.154507533	-0.469760497	-0.30197492	-0.034806486	1.406024913	5.627429648	-0.065733775	1.680632827	-0.057915999	-0.284416894	-0.006659259	-0.755625371	-0.22092192	-0.338860963	-0.113092705	-0.141624157	-0.045947268	NA	-0.049767662	-0.038416587
21	1	102	0	-0.062254758	-0.069083189	-0.084654111	-0.058460735	-0.073202907	-0.274722572	0.439218071	-0.473580111	1.363799705	-0.162882853	0.095148057	-0.165732023	-0.188405376	-0.440750632	0.113688351	0.015351906	-0.276355447	-0.195964382	-0.750622647	-0.190981342	-0.087906982	-0.158750261	-0.072693189	-0.140221207	-0.08136734	-0.469526215	-0.154507533	-0.601168282	-0.30197492	-0.034806486	-0.154004241	-0.109000464	-0.065733775	-0.419012434	-0.147472371	-0.284416894	-0.578516781	0.291316237	-0.22092192	-0.309497828	-0.113092705	-0.141624157	-0.045947268	NA	-0.049767662	-0.038416587
22	1	106	0	-0.062254758	-0.069083189	-0.084654111	-0.058460735	-0.073202907	-0.274722572	0.439218071	-0.473580111	1.363799705	-0.162882853	0.095148057	-0.165732023	-0.188405376	-0.440750632	0.113688351	0.015351906	-0.276355447	-0.195964382	-0.750622647	-0.190981342	-0.087906982	-0.158750261	-0.072693189	-0.140221207	-0.08136734	-0.469526215	-0.154507533	-0.601168282	-0.30197492	-0.034806486	-0.154004241	-0.109000464	-0.065733775	-0.419012434	-0.147472371	-0.284416894	-0.578516781	0.291316237	-0.22092192	-0.309497828	-0.113092705	-0.141624157	-0.045947268	NA	-0.049767662	-0.038416587
23	1	114	0	-0.062254758	-0.069083189	-0.084654111	-0.058460735	-0.073202907	-0.274722572	3.294449944	-0.432876531	-0.596600272	-0.162882853	-0.720201031	-0.165732023	-0.188405376	-0.429661967	-0.542689444	3.491091822	-0.276355447	-0.195964382	-0.750622647	-0.190981342	-0.087906982	-0.158750261	-0.072693189	-0.140221207	-0.08136734	-0.469526215	-0.154507533	-0.601168282	-0.30197492	-0.034806486	-0.154004241	-0.109000464	-0.065733775	-0.419012434	-0.147472371	-0.284416894	-0.551060742	-0.755625371	-0.22092192	-0.338860963	-0.113092705	-0.141624157	-0.045947268	NA	-0.049767662	-0.038416587
24	1	135	0	-0.062254758	-0.069083189	-0.084654111	-0.058460735	-0.073202907	-0.274722572	0.993161647	0.269469746	-0.596600272	-0.162882853	-0.720201031	-0.165732023	-0.188405376	-0.113471531	0.926917473	-0.331940156	-0.276355447	-0.195964382	-0.106721373	-0.190981342	-0.087906982	-0.158750261	-0.072693189	-0.140221207	-0.08136734	0.167174219	-0.154507533	0.366671998	-0.30197492	-0.034806486	-0.154004241	-0.109000464	-0.065733775	-0.419012434	-0.147472371	-0.284416894	2.432799253	-0.755625371	-0.22092192	-0.338860963	-0.113092705	-0.141624157	-0.045947268	NA	-0.049767662	-0.038416587
25	1	135	0	-0.062254758	-0.069083189	-0.084654111	-0.058460735	-0.073202907	-0.274722572	-1.039188869	-0.479394908	-0.596600272	-0.162882853	-0.714285181	-0.165732023	-0.188405376	-0.446204085	1.186352896	-0.813662431	-0.276355447	-0.195964382	-0.750622647	-0.190981342	-0.087906982	-0.158750261	-0.072693189	-0.140221207	-0.08136734	-0.469526215	-0.154507533	-0.601168282	-0.30197492	-0.034806486	-0.154004241	-0.109000464	-0.065733775	-0.419012434	-0.147472371	-0.284416894	-0.602050529	-0.690297461	-0.22092192	-0.338860963	-0.113092705	-0.141624157	-0.045947268	NA	-0.049767662	-0.038416587
26	1	102	0	-0.062254758	-0.069083189	-0.084654111	-0.058460735	-0.073202907	-0.274722572	-0.144399686	-0.451774622	0.844986651	-0.162882853	-0.011838416	-0.165732023	-0.188405376	-0.42148181	0.346181606	-0.327219559	-0.276355447	-0.195964382	-0.750622647	-0.190981342	-0.087906982	-0.158750261	-0.072693189	-0.140221207	-0.08136734	-0.469526215	-0.154507533	-0.601168282	-0.30197492	-0.034806486	-0.154004241	-0.109000464	-0.065733775	-0.419012434	-0.147472371	-0.284416894	-0.43927544	-0.041076095	-0.22092192	-0.294816261	-0.113092705	-0.141624157	-0.045947268	NA	-0.049767662	-0.038416587
27	1	106	0	-0.062254758	-0.069083189	-0.084654111	-0.058460735	-0.073202907	-0.274722572	-0.144399686	-0.451774622	0.844986651	-0.162882853	-0.011838416	-0.165732023	-0.188405376	-0.42148181	0.346181606	-0.327219559	-0.276355447	-0.195964382	-0.750622647	-0.190981342	-0.087906982	-0.158750261	-0.072693189	-0.140221207	-0.08136734	-0.469526215	-0.154507533	-0.601168282	-0.30197492	-0.034806486	-0.154004241	-0.109000464	-0.065733775	-0.419012434	-0.147472371	-0.284416894	-0.43927544	-0.041076095	-0.22092192	-0.294816261	-0.113092705	-0.141624157	-0.045947268	NA	-0.049767662	-0.038416587
28	1	105	0	-0.062254758	-0.069083189	-0.084654111	-0.058460735	-0.073202907	0.279757273	0.212075134	-0.290156353	-0.596600272	-0.162882853	-0.720201031	-0.165732023	-0.188405376	-0.352694541	0.808537432	-0.022720281	-0.062206452	-0.195964382	-0.750622647	-0.190981342	-0.087906982	-0.158750261	-0.072693189	-0.140221207	-0.08136734	-0.469526215	-0.154507533	-0.601168282	-0.30197492	-0.034806486	-0.154004241	-0.109000464	-0.065733775	-0.14414424	-0.147472371	-0.284416894	-0.381587257	-0.755625371	-0.22092192	-0.338860963	-0.113092705	-0.141624157	-0.045947268	NA	-0.049767662	-0.038416587
29	1	126	0	-0.062254758	-0.069083189	-0.084654111	-0.058460735	-0.073202907	0.279757273	0.212075134	-0.290156353	-0.596600272	-0.162882853	-0.720201031	-0.165732023	-0.188405376	-0.352694541	0.808537432	-0.022720281	-0.062206452	-0.195964382	-0.750622647	-0.190981342	-0.087906982	-0.158750261	-0.072693189	-0.140221207	-0.08136734	-0.469526215	-0.154507533	-0.601168282	-0.30197492	-0.034806486	-0.154004241	-0.109000464	-0.065733775	-0.14414424	-0.147472371	-0.284416894	-0.381587257	-0.755625371	-0.22092192	-0.338860963	-0.113092705	-0.141624157	-0.045947268	NA	-0.049767662	-0.038416587
30	1	107	0	-0.062254758	-0.069083189	-0.084654111	-0.058460735	-0.073202907	-0.272382887	-0.481411933	-0.479394908	-0.596600272	-0.162882853	-0.720201031	-0.165732023	-0.188405376	-0.446204085	1.058879822	-0.501685334	-0.245384247	-0.195964382	-0.750622647	-0.190981342	-0.087906982	-0.158750261	-0.072693189	-0.140221207	-0.08136734	-0.469526215	-0.154507533	-0.601168282	-0.30197492	-0.034806486	-0.154004241	-0.109000464	-0.065733775	-0.286437236	-0.147472371	-0.284416894	-0.602050529	-0.755625371	-0.22092192	-0.338860963	-0.113092705	-0.141624157	-0.045947268	NA	-0.049767662	-0.038416587
31	1	107	0	-0.062254758	-0.069083189	-0.084654111	-0.058460735	-0.073202907	-0.274722572	-0.355667567	-0.324818219	-0.596600272	-0.162882853	-0.720201031	-0.165732023	-0.188405376	-0.244972028	0.978420463	-0.359179678	-0.276355447	-0.195964382	-0.750622647	-0.190981342	-0.087906982	-0.158750261	-0.072693189	-0.140221207	-0.08136734	-0.469526215	-0.154507533	-0.601168282	-0.30197492	-0.034806486	-0.154004241	-0.109000464	-0.065733775	-0.419012434	-0.147472371	-0.284416894	-0.478498353	-0.755625371	-0.22092192	-0.338860963	-0.113092705	-0.141624157	-0.045947268	NA	-0.049767662	-0.038416587
32	1	102	0	-0.062254758	-0.069083189	-0.084654111	-0.058460735	-0.073202907	-0.274722572	-1.003044835	-0.479394908	-0.325699733	-0.162882853	0.598903079	-0.165732023	-0.188405376	-0.446204085	-0.07244101	-0.760502528	-0.276355447	-0.195964382	0.486083985	-0.190981342	-0.087906982	-0.158750261	-0.072693189	-0.140221207	-0.08136734	-0.437509659	-0.154507533	-0.013421249	2.481078228	-0.034806486	-0.154004241	-0.109000464	-0.065733775	-0.419012434	-0.147472371	-0.284416894	-0.602050529	0.73536635	-0.22092192	-0.338860963	-0.113092705	-0.141624157	-0.045947268	NA	-0.049767662	-0.038416587
33	1	113	0	-0.062254758	-0.069083189	-0.084654111	-0.058460735	-0.073202907	-0.274722572	-0.169246029	-0.463888782	1.721639086	-0.162882853	1.562641262	-0.165732023	-0.188405376	-0.441295977	-1.053832101	-0.474711599	-0.276355447	-0.195964382	0.068420396	-0.190981342	-0.087906982	-0.158750261	-0.072693189	-0.140221207	-0.08136734	-0.135131075	-0.154507533	1.026364868	-0.30197492	-0.034806486	-0.154004241	-0.109000464	-0.065733775	-0.419012434	-0.147472371	-0.284416894	-0.594205946	2.695245566	-0.22092192	-0.291879947	-0.113092705	-0.141624157	-0.045947268	NA	-0.049767662	-0.038416587
34	1	114	0	-0.062254758	-0.069083189	-0.084654111	-0.058460735	-0.073202907	4.201547302	0.572717392	-0.450805489	-0.595247182	-0.162882853	-0.719989905	-0.165732023	-0.188405376	-0.432971249	0.251316399	0.565779723	1.338282082	-0.195964382	-0.750622647	-0.190981342	-0.087906982	-0.158750261	-0.072693189	-0.140221207	-0.08136734	-0.469526215	-0.154507533	-0.601168282	-0.30197492	-0.034806486	-0.154004241	-0.109000464	-0.065733775	3.730380156	0.539472807	-0.242684702	-0.57459449	-0.752284739	-0.22092192	-0.33592465	-0.113092705	-0.141624157	-0.045947268	NA	-0.049767662	-0.038416587
35	1	122	0	-0.062254758	-0.069083189	-0.084654111	-0.058460735	-0.073202907	-0.274722572	-0.152677483	-0.469703579	-0.470762839	-0.162882853	-0.515753416	-0.165732023	-0.188405376	-0.406732672	0.826372922	-0.588998563	-0.276355447	-0.195964382	1.825457831	-0.190981342	-0.087906982	-0.158750261	-0.072693189	-0.140221207	-0.08136734	1.244871675	-0.154507533	1.383660394	0.273672263	-0.034806486	-0.154004241	-0.109000464	-0.065733775	-0.419012434	-0.147472371	-0.284416894	-0.482635155	0.006841835	-0.22092192	-0.338860963	-0.113092705	-0.141624157	-0.045947268	NA	-0.049767662	-0.038416587
36	1	125	0	-0.062254758	-0.069083189	-0.084654111	-0.058460735	-0.073202907	-0.018312279	0.233665841	-0.292165419	-0.566832277	-0.162882853	-0.711402142	-0.165732023	-0.188405376	-0.330215352	0.585080039	0.231795296	-0.103173172	-0.195964382	2.974894185	-0.190981342	-0.087906982	-0.158750261	-0.072693189	-0.140221207	-0.08136734	3.130482146	0.05628652	1.62526858	-0.276044866	-0.034806486	-0.154004241	-0.109000464	-0.065733775	0.656335487	-0.096297302	-0.140672677	-0.029815154	-0.667619651	-0.22092192	-0.330052023	-0.113092705	-0.141624157	-0.045947268	NA	-0.049767662	-0.038416587
37	1	136	0	-0.062254758	-0.069083189	-0.084654111	-0.058460735	-0.073202907	-0.274722572	-0.722564576	-0.476972076	-0.596600272	-0.162882853	-0.720201031	-0.165732023	-0.188405376	-0.439114619	1.03598595	-0.68949529	-0.276355447	-0.195964382	2.518578213	-0.190981342	-0.087906982	-0.158750261	-0.072693189	-0.140221207	-0.08136734	0.788516251	-0.154507533	2.309271999	-0.30197492	-0.034806486	-0.154004241	-0.109000464	-0.065733775	-0.419012434	-0.147472371	-0.284416894	-0.543216159	-0.755625371	-0.22092192	-0.338860963	-0.113092705	-0.141624157	-0.045947268	NA	-0.049767662	-0.038416587
38	1	159	0	-0.062254758	-0.069083189	-0.084654111	-0.058460735	-0.073202907	-0.274722572	0.391168032	0.365161566	-0.596600272	-0.162882853	-0.720201031	-0.165732023	-0.188405376	0.642198086	0.749550699	-0.124274607	-0.276355447	-0.195964382	-0.750622647	-0.190981342	-0.087906982	-0.158750261	-0.072693189	-0.140221207	-0.08136734	-0.469526215	-0.154507533	-0.601168282	-0.30197492	-0.034806486	-0.154004241	-0.109000464	-0.065733775	-0.419012434	-0.147472371	-0.284416894	1.765168152	-0.755625371	-0.22092192	-0.338860963	-0.113092705	-0.141624157	-0.045947268	NA	-0.049767662	-0.038416587
39	1	164	0	-0.062254758	-0.069083189	-0.084654111	-0.058460735	-0.073202907	0.162124594	-0.44587168	1.039359898	0.554677628	-0.162882853	1.774425167	-0.165732023	-0.188405376	1.85430813	-1.867874015	-0.082111722	0.098744279	-0.195964382	0.886781503	-0.190981342	-0.087906982	-0.158750261	-0.072693189	-0.140221207	-0.08136734	0.005380898	0.794065707	-0.45475354	0.74050992	-0.034806486	-0.154004241	-0.109000464	-0.065733775	-0.336316382	-0.019920282	2.898172751	0.329493654	-0.07656313	-0.22092192	1.915657569	-0.113092705	-0.141624157	-0.045947268	NA	-0.049767662	-0.038416587
40	1	125	0	-0.062254758	-0.069083189	-0.084654111	-0.058460735	-0.073202907	-0.203497491	1.095830482	-0.26205527	-0.567508823	-0.162882853	-0.717756215	-0.165732023	-0.188405376	-0.313175348	0.389718987	0.921854859	-0.26406073	-0.195964382	1.699210983	-0.190981342	-0.087906982	-0.158750261	-0.072693189	-0.140221207	-0.08136734	3.155687415	-0.154507533	0.127942038	-0.286416888	-0.034806486	-0.154004241	-0.109000464	-0.065733775	-0.298563837	-0.147472371	-0.284416894	0.070354951	-0.724817323	-0.22092192	-0.325647552	-0.113092705	-0.141624157	-0.045947268	NA	-0.049767662	-0.038416587
41	1	136	0	-0.062254758	-0.069083189	-0.084654111	-0.058460735	-0.073202907	-0.274722572	-0.582018178	-0.476972076	0.776537854	-0.162882853	0.695304569	-0.165732023	-0.188405376	-0.44256845	-0.208631961	-0.543442035	-0.276355447	-0.195964382	-0.750622647	-0.190981342	-0.087906982	-0.158750261	-0.072693189	-0.140221207	-0.08136734	-0.469526215	-0.154507533	-0.601168282	-0.30197492	-0.034806486	-0.154004241	-0.109000464	-0.065733775	-0.419012434	-0.147472371	-0.284416894	-0.551060742	2.036284326	-0.22092192	-0.334456493	-0.113092705	-0.141624157	-0.045947268	NA	-0.049767662	-0.038416587
42	1	136	0	-0.062254758	-0.069083189	-0.084654111	-0.058460735	-0.073202907	-0.274722572	-0.785223612	-0.463404216	-0.296890687	-0.162882853	-0.028703586	-0.165732023	-0.188405376	-0.404939691	0.445461458	-0.65814198	-0.276355447	-0.195964382	0.708288004	-0.190981342	-0.087906982	-0.158750261	-0.072693189	-0.140221207	-0.08136734	-0.167147631	-0.154507533	0.822157964	-0.30197492	-0.034806486	-0.154004241	-0.109000464	-0.065733775	-0.419012434	-0.147472371	-0.284416894	-0.34906274	-0.078669362	-0.22092192	-0.338860963	-0.113092705	-0.141624157	-0.045947268	NA	-0.049767662	-0.038416587
43	1	167	0	-0.062254758	-0.069083189	-0.084654111	-0.058460735	-0.073202907	-0.274722572	0.269502184	-0.112621931	-0.526692857	-0.162882853	-0.689497914	-0.165732023	-0.188405376	-0.203246365	0.748202782	0.127717422	-0.276355447	-0.195964382	-0.750622647	-0.190981342	-0.087906982	-0.158750261	-0.072693189	-0.140221207	-0.08136734	-0.469526215	-0.154507533	-0.601168282	-0.30197492	-0.034806486	-0.154004241	-0.109000464	-0.065733775	-0.419012434	-0.147472371	-0.284416894	-0.209207658	-0.512259745	-0.22092192	-0.328583866	-0.113092705	-0.141624157	-0.045947268	NA	-0.049767662	-0.038416587
44	1	167	0	-0.062254758	-0.069083189	-0.084654111	-0.058460735	-0.073202907	-0.274722572	-0.097704245	-0.154250838	-0.44632545	-0.162882853	-0.521429909	-0.165732023	-0.188405376	-0.228248127	0.65593465	-0.014563083	-0.276355447	-0.195964382	-0.750622647	-0.190981342	-0.087906982	-0.158750261	-0.072693189	-0.140221207	-0.08136734	-0.469526215	-0.154507533	-0.601168282	-0.30197492	-0.034806486	-0.154004241	-0.109000464	-0.065733775	-0.419012434	-0.147472371	-0.284416894	-0.245122021	-0.352721194	-0.22092192	-0.322711239	-0.113092705	-0.141624157	-0.045947268	NA	-0.049767662	-0.038416587
45	1	156	0	-0.062254758	-0.069083189	-0.084654111	-0.058460735	-0.073202907	-0.274722572	1.310899358	0.149047938	-0.574202185	-0.162882853	-0.713207593	-0.165732023	-0.188405376	-0.20230835	-0.030952597	2.001631341	-0.276355447	-0.195964382	0.707321055	-0.190981342	-0.087906982	-0.158750261	-0.072693189	-0.140221207	-0.08136734	-0.184755874	-0.154507533	0.859594929	-0.30197492	-0.034806486	-0.154004241	-0.109000464	-0.065733775	-0.419012434	-0.147472371	-0.284416894	0.117689924	-0.724103679	-0.22092192	-0.338860963	-0.113092705	-0.141624157	-0.045947268	NA	-0.049767662	-0.038416587
46	1	108	0	-0.062254758	-0.069083189	-0.084654111	-0.058460735	-0.073202907	-0.212994168	-1.033792941	-0.479394908	-0.596600272	-0.162882853	-0.720201031	-0.165732023	-0.188405376	-0.446204085	1.184976371	-0.802371887	-0.26696042	-0.195964382	-0.750622647	-0.190981342	-0.087906982	-0.158750261	-0.072693189	-0.140221207	-0.08136734	-0.469526215	-0.154507533	-0.601168282	-0.30197492	-0.034806486	-0.154004241	-0.109000464	-0.065733775	-0.327327681	-0.147472371	-0.284416894	-0.602050529	-0.755625371	-0.22092192	-0.338860963	-0.113092705	-0.141624157	-0.045947268	NA	-0.049767662	-0.038416587
47	1	125	0	-0.062254758	-0.069083189	-0.084654111	-0.058460735	-0.073202907	-0.274722572	0.00996027	-0.392172952	-0.596600272	-0.162882853	-0.720201031	-0.165732023	-0.188405376	-0.350030273	0.907017907	-0.40094975	-0.276355447	-0.195964382	2.499405319	-0.190981342	-0.087906982	-0.158750261	-0.072693189	-0.140221207	-0.08136734	2.211223765	-0.154507533	0.96681464	-0.30197492	-0.034806486	-0.154004241	-0.109000464	-0.065733775	-0.419012434	-0.147472371	-0.284416894	-0.00223056	-0.755625371	-0.22092192	-0.338860963	-0.113092705	-0.141624157	-0.045947268	NA	-0.049767662	-0.038416587
48	1	106	0	-0.062254758	-0.069083189	-0.084654111	-0.058460735	-0.073202907	-0.274722572	-0.356927122	-0.469703579	0.197620122	-0.162882853	-0.334000707	-0.165732023	-0.188405376	-0.429116621	0.708818833	-0.495315143	-0.276355447	-0.195964382	-0.750622647	-0.190981342	-0.087906982	-0.158750261	-0.072693189	-0.140221207	-0.08136734	-0.469526215	-0.154507533	-0.601168282	-0.30197492	-0.034806486	-0.154004241	-0.109000464	-0.065733775	-0.419012434	-0.147472371	-0.284416894	-0.443197731	-0.323436186	-0.22092192	-0.316838612	-0.113092705	-0.141624157	-0.045947268	NA	-0.049767662	-0.038416587
49	1	106	0	-0.062254758	-0.069083189	-0.084654111	-0.058460735	-0.073202907	-0.274722572	-0.612284934	-0.455166587	0.082199076	-0.162882853	0.17438766	-0.165732023	-0.188405376	-0.410735683	0.280362295	-0.58986169	-0.276355447	-0.195964382	-0.750622647	-0.190981342	-0.087906982	-0.158750261	-0.072693189	-0.140221207	-0.08136734	-0.469526215	-0.154507533	-0.601168282	-0.30197492	-0.034806486	-0.154004241	-0.109000464	-0.065733775	-0.419012434	-0.147472371	-0.284416894	-0.411825061	0.272012188	-0.22092192	-0.312434142	-0.113092705	-0.141624157	-0.045947268	NA	-0.049767662	-0.038416587
50	1	159	0	-0.062254758	-0.069083189	-0.084654111	-0.058460735	-0.073202907	-0.274722572	-1.007296966	-0.479394908	-0.596600272	-0.162882853	-0.720201031	-0.165732023	-0.188405376	-0.442997439	1.182957931	-0.793019452	-0.276355447	-0.195964382	-0.750622647	-0.190981342	-0.087906982	-0.158750261	-0.072693189	-0.140221207	-0.08136734	-0.469526215	-0.154507533	-0.601168282	-0.30197492	-0.034806486	-0.154004241	-0.109000464	-0.065733775	-0.419012434	-0.147472371	-0.284416894	-0.551118275	-0.755625371	-0.22092192	-0.338860963	-0.113092705	-0.141624157	-0.045947268	NA	-0.049767662	-0.038416587
51	1	160	0	-0.062254758	-0.069083189	-0.084654111	-0.058460735	-0.073202907	-0.217742507	0.362051137	0.512797354	-0.596600272	-0.162882853	-0.720201031	-0.165732023	-0.188405376	-0.001542902	0.683915725	-0.472616886	0.81165006	-0.195964382	0.655039223	-0.190981342	-0.087906982	-0.158750261	-0.072693189	-0.140221207	-0.08136734	-0.31300083	-0.154507533	2.228551987	-0.30197492	-0.034806486	-0.154004241	-0.109000464	-0.065733775	3.710126635	-0.147472371	-0.284416894	0.94559085	-0.755625371	-0.22092192	-0.338860963	-0.113092705	-0.141624157	-0.045947268	NA	-0.049767662	-0.038416587
52	1	123	0	-0.062254758	-0.069083189	-0.084654111	-0.058460735	-0.073202907	-0.274722572	-0.526710649	-0.349754281	-0.596600272	-0.162882853	-0.720201031	-0.165732023	-0.188405376	-0.245297924	1.013724851	-0.552137837	-0.276355447	-0.195964382	0.572186478	-0.190981342	-0.087906982	-0.158750261	-0.072693189	-0.140221207	-0.08136734	-0.451739239	-0.154507533	0.805355614	-0.30197492	-0.034806486	-0.154004241	-0.109000464	-0.065733775	-0.419012434	-0.147472371	-0.284416894	0.253504912	-0.755625371	-0.22092192	-0.338860963	-0.113092705	-0.141624157	-0.045947268	NA	-0.049767662	-0.038416587
53	1	102	0	-0.062254758	-0.069083189	-0.084654111	-0.058460735	-0.073202907	-0.274722572	-0.781583634	-0.417854972	0.646233831	-0.162882853	0.62767485	-0.165732023	-0.188405376	-0.418027956	-0.981787617	1.5100615	-0.262320908	-0.195964382	-0.700443821	-0.190981342	-0.087906982	-0.158750261	-0.072693189	-0.140221207	-0.08136734	-0.46596882	-0.154507533	-0.541317563	-0.30197492	-0.034806486	-0.154004241	-0.109000464	-0.065733775	-0.413619213	-0.147472371	-0.094303575	-0.602050529	0.333585289	-0.22092192	-0.243430774	-0.113092705	-0.141624157	-0.045947268	NA	-0.049767662	-0.038416587
54	1	166	0	-0.062254758	-0.069083189	-0.084654111	-0.058460735	-0.073202907	-0.274722572	-0.66463249	-0.476487509	0.070081274	-0.162882853	1.054573199	-0.165732023	-0.188405376	-0.426208136	-0.526120734	-0.574971961	-0.276355447	-0.195964382	-0.750622647	-0.190981342	-0.087906982	-0.158750261	-0.072693189	-0.140221207	-0.08136734	-0.469526215	-0.154507533	-0.601168282	-0.30197492	-0.034806486	-0.154004241	-0.109000464	-0.065733775	-0.419012434	-0.147472371	-0.284416894	-0.488304081	0.319004336	-0.22092192	-0.321243082	-0.113092705	-0.141624157	-0.045947268	NA	-0.049767662	-0.038416587
55	1	162	0	-0.062254758	-0.069083189	-0.084654111	-0.058460735	-0.073202907	-0.274722572	-0.487666119	-0.430938265	0.037713481	-0.162882853	-0.371598267	-0.165732023	-0.188405376	-0.410676672	0.7268383	-0.560875978	-0.276355447	-0.195964382	0.493543738	-0.190981342	-0.087906982	-0.158750261	-0.072693189	-0.140221207	-0.08136734	-0.213393767	-0.154507533	0.749903579	-0.30197492	-0.034806486	-0.154004241	-0.109000464	-0.065733775	-0.419012434	-0.147472371	-0.284416894	-0.493471496	-0.218981273	-0.22092192	-0.29041179	-0.113092705	-0.141624157	-0.045947268	NA	-0.049767662	-0.038416587
56	1	164	0	-0.062254758	-0.069083189	-0.084654111	-0.058460735	-0.073202907	-0.274722572	-0.458038645	-0.131885352	0.76019862	-0.162882853	1.821669427	-0.165732023	-0.188405376	-0.142094227	-1.528125048	-0.016969858	-0.276355447	-0.195964382	0.335335663	-0.190981342	-0.087906982	-0.158750261	-0.072693189	-0.140221207	-0.08136734	0.074755236	-0.154507533	0.188677666	-0.30197492	-0.034806486	-0.154004241	-0.109000464	-0.065733775	-0.419012434	-0.147472371	-0.284416894	-0.064696621	-0.51890754	-0.22092192	-0.316838612	-0.113092705	-0.141624157	-0.045947268	NA	-0.049767662	-0.038416587
57	1	164	0	-0.062254758	-0.069083189	-0.084654111	-0.058460735	-0.073202907	-0.274722572	-0.123224702	-0.112254526	2.319510344	-0.162882853	1.642706165	-0.165732023	-0.188405376	-0.206957699	-1.533156021	0.420807458	-0.276355447	-0.195964382	0.396500584	-0.190981342	-0.087906982	-0.158750261	-0.072693189	-0.140221207	-0.08136734	0.221369903	-0.154507533	0.26476605	-0.30197492	-0.034806486	-0.154004241	-0.109000464	-0.065733775	-0.419012434	-0.147472371	-0.284416894	-0.488304081	-0.280294256	-0.22092192	-0.205258699	-0.113092705	-0.141624157	-0.045947268	NA	-0.049767662	-0.038416587
58	1	172	0	-0.062254758	-0.069083189	-0.084654111	-0.058460735	-0.073202907	-0.274722572	-0.475465463	-0.422454644	-0.152084921	-0.162882853	-0.484411325	-0.165732023	-0.188405376	-0.400801993	0.812791693	-0.517869602	-0.276355447	-0.195964382	0.435718568	-0.190981342	-0.087906982	-0.158750261	-0.072693189	-0.140221207	-0.08136734	-0.252536313	-0.154507533	0.688124329	-0.30197492	-0.034806486	-0.154004241	-0.109000464	-0.065733775	-0.419012434	-0.147472371	-0.284416894	-0.462809188	-0.313007984	-0.22092192	-0.288943634	-0.113092705	-0.141624157	-0.045947268	NA	-0.049767662	-0.038416587
59	1	127	0	-0.062254758	-0.069083189	-0.084654111	-0.058460735	-0.073202907	-0.274722572	-0.510696787	-0.43433023	0.028494808	-0.162882853	0.425825817	-0.165732023	-0.188405376	-0.413301744	0.006524703	-0.586475875	-0.276355447	-0.195964382	0.607899056	-0.190981342	-0.087906982	-0.158750261	-0.072693189	-0.140221207	-0.08136734	-0.213393767	-0.154507533	0.88137586	-0.30197492	-0.034806486	-0.154004241	-0.109000464	-0.065733775	-0.419012434	-0.147472371	-0.284416894	-0.419663984	-0.157985265	-0.22092192	-0.328583866	-0.113092705	-0.141624157	-0.045947268	NA	-0.049767662	-0.038416587
60	1	127	0	-0.062254758	-0.069083189	-0.084654111	-0.058460735	-0.073202907	-0.274722572	-0.278802879	-0.350033421	0.724624294	-0.162882853	1.617379766	-0.165732023	-0.188405376	-0.344024375	-1.24709171	-0.180328845	-0.276355447	-0.195964382	0.385583988	-0.190981342	-0.087906982	-0.158750261	-0.072693189	-0.140221207	-0.08136734	-0.104169737	-0.154507533	0.482777767	-0.213812739	-0.034806486	-0.154004241	-0.109000464	-0.065733775	-0.419012434	-0.147472371	-0.284416894	-0.447120023	-0.299033884	-0.22092192	0.123072634	-0.113092705	-0.141624157	-0.045947268	NA	-0.049767662	-0.038416587
61	1	162	0	-0.062254758	-0.069083189	-0.084654111	-0.058460735	-0.073202907	-0.274722572	-0.510696787	-0.43433023	0.028494808	-0.162882853	0.425825817	-0.165732023	-0.188405376	-0.413301744	0.006524703	-0.586475875	-0.276355447	-0.195964382	0.607899056	-0.190981342	-0.087906982	-0.158750261	-0.072693189	-0.140221207	-0.08136734	-0.213393767	-0.154507533	0.88137586	-0.30197492	-0.034806486	-0.154004241	-0.109000464	-0.065733775	-0.419012434	-0.147472371	-0.284416894	-0.419663984	-0.157985265	-0.22092192	-0.328583866	-0.113092705	-0.141624157	-0.045947268	NA	-0.049767662	-0.038416587
62	1	172	0	-0.062254758	-0.069083189	-0.084654111	-0.058460735	-0.073202907	-0.274722572	-0.487326965	-0.435299363	-0.041801896	-0.162882853	-0.441903509	-0.165732023	-0.188405376	-0.407026723	0.787948565	-0.55502987	-0.276355447	-0.195964382	0.497032848	-0.190981342	-0.087906982	-0.158750261	-0.072693189	-0.140221207	-0.08136734	-0.113786704	-0.154507533	0.702152135	-0.30197492	-0.034806486	-0.154004241	-0.109000464	-0.065733775	-0.419012434	-0.147472371	-0.284416894	-0.352376358	-0.301899126	-0.22092192	-0.331520179	-0.113092705	-0.141624157	-0.045947268	NA	-0.049767662	-0.038416587
63	1	137	0	-0.062254758	-0.069083189	-0.084654111	-0.058460735	-0.073202907	-0.274722572	-0.361786271	-0.427061734	0.079803529	-0.162882853	-0.17211026	-0.165732023	-0.188405376	-0.366696463	0.539238641	-0.67977908	-0.276355447	-0.195964382	1.955013458	-0.190981342	-0.087906982	-0.158750261	-0.072693189	-0.140221207	-0.08136734	-0.173196216	-0.154507533	4.728060516	0.061045826	-0.034806486	-0.154004241	-0.109000464	-0.065733775	-0.419012434	-0.147472371	-0.284416894	0.393654816	0.901992372	-0.22092192	-0.297752574	-0.113092705	-0.141624157	-0.045947268	NA	-0.049767662	-0.038416587
64	1	137	0	-0.062254758	-0.069083189	-0.084654111	-0.058460735	-0.073202907	-0.267940311	-0.755002305	-0.472610978	-0.274150163	-0.162882853	-0.09103976	-0.165732023	-0.188405376	-0.414392344	0.530502977	-0.767511726	-0.266871189	-0.195964382	1.176501334	-0.190981342	-0.087906982	-0.158750261	-0.072693189	-0.140221207	-0.08136734	0.555003576	0.196815889	2.182538032	1.163860848	-0.034806486	-0.154004241	-0.109000464	-0.065733775	-0.297717671	-0.147472371	-0.224583179	-0.033318291	2.782580678	-0.22092192	-0.338860963	-0.113092705	-0.141624157	-0.045947268	NA	-0.049767662	-0.038416587
65	1	161	0	-0.062254758	-0.069083189	-0.084654111	-0.058460735	-0.073202907	-0.274722572	-0.258801427	-0.470672712	-0.420698484	-0.162882853	-0.657088568	-0.165732023	-0.188405376	-0.436933238	1.078618403	-0.687189021	-0.262552884	-0.195964382	-0.750622647	-0.190981342	-0.087906982	-0.158750261	-0.072693189	-0.140221207	-0.08136734	-0.469526215	-0.154507533	-0.601168282	-0.30197492	-0.034806486	-0.154004241	-0.109000464	-0.065733775	-0.152946876	-0.147472371	-0.284416894	-0.433392003	-0.163220007	-0.22092192	-0.338860963	-0.113092705	-0.141624157	-0.045947268	NA	-0.049767662	-0.038416587
66	1	166	0	-0.062254758	-0.069083189	-0.084654111	-0.058460735	-0.073202907	-0.274722572	-0.927795719	-0.479394908	-0.182253348	-0.162882853	2.324917529	-0.165732023	-0.188405376	-0.446204085	-1.614609891	-0.74197462	-0.276355447	-0.195964382	-0.750622647	-0.190981342	-0.087906982	-0.158750261	-0.072693189	-0.140221207	-0.08136734	-0.469526215	-0.154507533	-0.601168282	-0.30197492	-0.034806486	-0.154004241	-0.109000464	-0.065733775	-0.419012434	-0.147472371	-0.284416894	-0.602050529	0.265411706	-0.22092192	-0.338860963	-0.113092705	-0.141624157	-0.045947268	NA	-0.049767662	-0.038416587
67	1	166	0	-0.062254758	-0.069083189	-0.084654111	-0.058460735	-0.073202907	-0.274722572	-0.644651509	-0.476487509	0.085446778	-0.162882853	1.054510244	-0.165732023	-0.188405376	-0.426208136	-0.530637775	-0.563602033	-0.276355447	-0.195964382	-0.750622647	-0.190981342	-0.087906982	-0.158750261	-0.072693189	-0.140221207	-0.08136734	-0.469526215	-0.154507533	-0.601168282	-0.30197492	-0.034806486	-0.154004241	-0.109000464	-0.065733775	-0.419012434	-0.147472371	-0.284416894	-0.488304081	0.326581159	-0.22092192	-0.321243082	-0.113092705	-0.141624157	-0.045947268	NA	-0.049767662	-0.038416587
68	1	103	0	-0.062254758	-0.069083189	-0.084654111	-0.058460735	-0.073202907	-0.274722572	-0.993878295	-0.479394908	-0.554654461	-0.162882853	-0.664128692	-0.165732023	-0.188405376	-0.446204085	1.088750044	-0.794638806	-0.276355447	-0.195964382	0.629072109	-0.190981342	-0.087906982	-0.158750261	-0.072693189	-0.140221207	-0.08136734	-0.469526215	-0.154507533	0.730392644	-0.30197492	-0.034806486	-0.154004241	-0.109000464	-0.065733775	-0.419012434	-0.147472371	-0.284416894	-0.602050529	-0.448286462	-0.22092192	-0.338860963	-0.113092705	-0.141624157	-0.045947268	NA	-0.049767662	-0.038416587
69	1	103	0	-0.062254758	-0.069083189	-0.084654111	-0.058460735	-0.073202907	-0.274722572	-0.957334961	-0.479394908	-0.582373415	-0.162882853	-0.675186781	-0.165732023	-0.188405376	-0.446204085	1.095316364	-0.783541996	-0.276355447	-0.195964382	0.599583402	-0.190981342	-0.087906982	-0.158750261	-0.072693189	-0.140221207	-0.08136734	-0.469526215	-0.154507533	1.02825342	-0.271047001	-0.034806486	-0.154004241	-0.109000464	-0.065733775	-0.419012434	-0.147472371	-0.284416894	-0.602050529	-0.405552848	-0.22092192	-0.338860963	-0.113092705	-0.141624157	-0.045947268	NA	-0.049767662	-0.038416587
70	1	122	0	-0.062254758	-0.069083189	-0.084654111	-0.058460735	-0.073202907	-0.274722572	-0.206009517	-0.444506125	-0.496557798	-0.162882853	-0.445247802	-0.165732023	-0.188405376	-0.353131977	0.821810113	-0.646930372	-0.276355447	-0.195964382	0.434633125	-0.190981342	-0.087906982	-0.158750261	-0.072693189	-0.140221207	-0.08136734	0.208337743	-0.154507533	0.188315958	-0.30197492	-0.034806486	-0.154004241	-0.109000464	-0.065733775	-0.419012434	-0.147472371	-0.284416894	-0.219627127	0.407498881	-0.22092192	-0.338860963	-0.113092705	-0.141624157	-0.045947268	NA	-0.049767662	-0.038416587
71	1	122	0	-0.062254758	-0.069083189	-0.084654111	-0.058460735	-0.073202907	-0.274722572	-0.270236176	-0.454197454	-0.517444468	-0.162882853	-0.559702434	-0.165732023	-0.188405376	-0.390397172	0.913599909	-0.649728636	-0.276355447	-0.195964382	1.039455198	-0.190981342	-0.087906982	-0.158750261	-0.072693189	-0.140221207	-0.08136734	0.782838026	-0.154507533	0.659796144	0.273672263	-0.034806486	-0.154004241	-0.109000464	-0.065733775	-0.419012434	-0.147472371	-0.284416894	-0.458886896	0.050211317	-0.22092192	-0.338860963	-0.113092705	-0.141624157	-0.045947268	NA	-0.049767662	-0.038416587
72	1	126	0	-0.062254758	-0.069083189	-0.084654111	-0.058460735	-0.073202907	-0.274722572	-0.322013063	-0.387108192	-0.596600272	-0.162882853	-0.720201031	-0.165732023	-0.188405376	-0.37279751	1.015212785	-0.402510971	-0.276355447	-0.195964382	-0.750622647	-0.190981342	-0.087906982	-0.158750261	-0.072693189	-0.140221207	-0.08136734	-0.469526215	-0.154507533	-0.601168282	-0.30197492	-0.034806486	-0.154004241	-0.109000464	-0.065733775	-0.419012434	-0.147472371	-0.284416894	-0.296111808	-0.755625371	-0.22092192	-0.338860963	-0.113092705	-0.141624157	-0.045947268	NA	-0.049767662	-0.038416587
73	1	126	0	-0.062254758	-0.069083189	-0.084654111	-0.058460735	-0.073202907	0.014926093	0.187163835	-0.200769215	-0.596600272	-0.162882853	-0.720201031	-0.165732023	-0.188405376	-0.281510095	0.778505512	0.130254332	-0.240399174	-0.195964382	-0.750622647	-0.190981342	-0.087906982	-0.158750261	-0.072693189	-0.140221207	-0.08136734	-0.469526215	-0.154507533	-0.601168282	-0.30197492	-0.034806486	-0.154004241	-0.109000464	-0.065733775	-0.291372876	-0.147472371	-0.284416894	-0.31768441	-0.755625371	-0.22092192	-0.338860963	-0.113092705	-0.141624157	-0.045947268	NA	-0.049767662	-0.038416587
74	1	126	0	-0.062254758	-0.069083189	-0.084654111	-0.058460735	-0.073202907	0.014926093	0.079435577	-0.20270748	-0.596600272	-0.162882853	-0.720201031	-0.165732023	-0.188405376	-0.282267927	0.794975346	0.089603507	-0.240399174	-0.195964382	-0.750622647	-0.190981342	-0.087906982	-0.158750261	-0.072693189	-0.140221207	-0.08136734	-0.469526215	-0.154507533	-0.601168282	-0.30197492	-0.034806486	-0.154004241	-0.109000464	-0.065733775	-0.291372876	-0.147472371	-0.284416894	-0.323899073	-0.755625371	-0.22092192	-0.338860963	-0.113092705	-0.141624157	-0.045947268	NA	-0.049767662	-0.038416587
75	1	173	0	-0.062254758	-0.069083189	-0.084654111	-0.058460735	-0.073202907	-0.274722572	-0.224963671	0.008741628	-0.596600272	-0.162882853	-0.720201031	-0.165732023	-0.188405376	0.04052676	0.859298425	-0.170569042	-0.276355447	-0.195964382	-0.750622647	-0.190981342	-0.087906982	-0.158750261	-0.072693189	-0.140221207	-0.08136734	-0.469526215	-0.154507533	-0.601168282	-0.30197492	-0.034806486	-0.154004241	-0.109000464	-0.065733775	-0.419012434	-0.147472371	-0.284416894	0.042972104	-0.755625371	-0.22092192	-0.338860963	-0.113092705	-0.141624157	-0.045947268	NA	-0.049767662	-0.038416587
76	1	173	0	-0.062254758	-0.069083189	-0.084654111	-0.058460735	-0.073202907	-0.042053973	-0.925755627	-0.443052426	-0.596600272	-0.162882853	-0.720201031	-0.165732023	-0.188405376	-0.390033609	1.073874473	-0.736011988	0.052796855	-0.195964382	-0.750622647	-0.190981342	-0.087906982	-0.158750261	-0.072693189	-0.140221207	-0.08136734	-0.469526215	-0.154507533	-0.601168282	-0.30197492	-0.034806486	-0.154004241	-0.109000464	-0.065733775	0.389142423	-0.147472371	-0.284416894	-0.52948814	-0.755625371	-0.22092192	-0.338860963	-0.113092705	-0.141624157	-0.045947268	NA	-0.049767662	-0.038416587
77	1	102	0	-0.062254758	-0.069083189	-0.084654111	-0.058460735	-0.073202907	-0.274722572	-0.317861451	-0.479394908	-0.13491611	-0.162882853	-0.311869188	-0.165732023	-0.188405376	-0.446204085	0.642550561	-0.502519742	-0.276355447	-0.195964382	0.859056399	-0.190981342	-0.087906982	-0.158750261	-0.072693189	-0.140221207	-0.08136734	-0.170705026	-0.154507533	1.079939301	-0.193068696	-0.034806486	-0.154004241	-0.109000464	-0.065733775	-0.419012434	-0.147472371	-0.284416894	-0.602050529	0.861169116	-0.22092192	-0.338860963	-0.113092705	-0.141624157	-0.045947268	NA	-0.049767662	-0.038416587
78	1	125	0	-0.062254758	-0.069083189	-0.084654111	-0.058460735	-0.073202907	0.010177754	1.225251856	-0.087202774	-0.593217546	-0.162882853	-0.719567189	-0.165732023	-0.188405376	-0.240505054	0.059979722	1.613839686	-0.244458759	-0.195964382	2.864333818	-0.190981342	-0.087906982	-0.158750261	-0.072693189	-0.140221207	-0.08136734	4.055555253	-0.154507533	1.048201586	-0.30197492	-0.034806486	-0.154004241	-0.109000464	-0.065733775	-0.291372876	0.146784279	-0.256595433	-0.190262254	-0.742634025	-0.22092192	-0.33592465	-0.113092705	-0.141624157	-0.045947268	NA	-0.049767662	-0.038416587
79	1	127	0	-0.062254758	-0.069083189	-0.084654111	-0.058460735	-0.073202907	-0.274722572	-0.68348147	-0.452424721	-0.010538137	-0.162882853	-0.182133922	-0.165732023	-0.188405376	-0.422032177	0.591998973	-0.656440698	-0.276355447	-0.195964382	0.56200567	-0.190981342	-0.087906982	-0.158750261	-0.072693189	-0.140221207	-0.08136734	-0.360805424	-0.154507533	0.846396052	-0.30197492	-0.034806486	-0.154004241	-0.109000464	-0.065733775	-0.419012434	-0.147472371	-0.284416894	-0.494696939	-0.176920831	-0.22092192	-0.274262066	-0.113092705	-0.141624157	-0.045947268	NA	-0.049767662	-0.038416587
80	1	156	0	-0.062254758	-0.069083189	-0.084654111	-0.058460735	-0.073202907	-0.274722572	-0.806804988	-0.471641845	-0.508530451	-0.162882853	-0.679764615	-0.165732023	-0.188405376	-0.441114196	1.096370904	-0.737035704	-0.276355447	-0.195964382	0.088892844	-0.190981342	-0.087906982	-0.158750261	-0.072693189	-0.140221207	-0.08136734	-0.401935708	-0.154507533	0.311640524	-0.30197492	-0.034806486	-0.154004241	-0.109000464	-0.065733775	-0.419012434	-0.147472371	-0.284416894	-0.551060742	-0.584367479	-0.22092192	-0.327115709	-0.113092705	-0.141624157	-0.045947268	NA	-0.049767662	-0.038416587
81	1	106	0	-0.062254758	-0.069083189	-0.084654111	-0.058460735	-0.073202907	-0.274722572	-0.668925482	-0.430938265	-0.141574739	-0.162882853	-0.166971355	-0.165732023	-0.188405376	-0.375309331	0.604935061	-0.636035932	-0.276355447	-0.195964382	-0.750622647	-0.190981342	-0.087906982	-0.158750261	-0.072693189	-0.140221207	-0.08136734	-0.469526215	-0.154507533	-0.601168282	-0.30197492	-0.034806486	-0.154004241	-0.109000464	-0.065733775	-0.419012434	-0.147472371	-0.284416894	-0.198054525	-0.047571741	-0.22092192	-0.312434142	-0.113092705	-0.141624157	-0.045947268	NA	-0.049767662	-0.038416587
82	1	108	0	-0.062254758	-0.069083189	-0.084654111	-0.058460735	-0.073202907	-0.212994168	-0.786581228	-0.469219013	-0.596600272	-0.162882853	-0.720201031	-0.165732023	-0.188405376	-0.43821733	1.127032215	-0.661356867	-0.26696042	-0.195964382	-0.750622647	-0.190981342	-0.087906982	-0.158750261	-0.072693189	-0.140221207	-0.08136734	-0.469526215	-0.154507533	-0.601168282	-0.30197492	-0.034806486	-0.154004241	-0.109000464	-0.065733775	-0.327327681	-0.147472371	-0.284416894	-0.571092727	-0.755625371	-0.22092192	-0.338860963	-0.113092705	-0.141624157	-0.045947268	NA	-0.049767662	-0.038416587
83	1	114	0	-0.062254758	-0.069083189	-0.084654111	-0.058460735	-0.073202907	-0.274722572	1.982856675	-0.479394908	-0.596600272	-0.162882853	-0.720201031	-0.165732023	-0.188405376	-0.445658489	0.379501017	1.204990585	-0.276355447	-0.195964382	-0.750622647	-0.190981342	-0.087906982	-0.158750261	-0.072693189	-0.140221207	-0.08136734	-0.469526215	-0.154507533	-0.601168282	-0.30197492	-0.034806486	-0.154004241	-0.109000464	-0.065733775	-0.419012434	-0.147472371	-0.284416894	-0.586361364	-0.755625371	-0.22092192	-0.338860963	-0.113092705	-0.141624157	-0.045947268	NA	-0.049767662	-0.038416587
84	1	160	0	-0.062254758	-0.069083189	-0.084654111	-0.058460735	-0.073202907	-0.274722572	0.779345263	0.305285655	-0.491467232	-0.162882853	-0.700130311	-0.165732023	-0.188405376	0.661071043	0.508993136	-0.056436463	-0.276355447	-0.195964382	1.41640829	4.725405853	-0.087906982	-0.158750261	-0.072693189	-0.140221207	-0.08136734	0.117503418	-0.154507533	3.873688445	-0.291602898	-0.034806486	5.579853313	0.446953115	-0.065733775	-0.419012434	-0.147472371	-0.284416894	1.280649293	-0.651436862	-0.22092192	-0.338860963	-0.113092705	-0.141624157	-0.045947268	NA	-0.049767662	-0.038416587
85	1	160	0	-0.062254758	-0.069083189	-0.084654111	-0.058460735	-0.073202907	-0.274722572	0.393104522	0.115549179	-0.095768286	-0.162882853	-0.647218072	-0.165732023	-0.188405376	0.524659197	0.613934843	-0.203179417	-0.276355447	-0.195964382	1.525231495	1.639850231	-0.087906982	-0.158750261	-0.072693189	-0.140221207	-0.08136734	-0.099557124	-0.154507533	4.263570949	-0.291602898	-0.034806486	2.112007951	0.244788177	-0.065733775	-0.419012434	-0.147472371	-0.284416894	0.864313897	-0.4441351	-0.22092192	-0.338860963	-0.113092705	-0.141624157	-0.045947268	NA	-0.049767662	-0.038416587
86	1	160	0	-0.062254758	-0.069083189	-0.084654111	-0.058460735	-0.073202907	-0.274722572	1.001332606	0.647447793	0.182629767	-0.162882853	-0.532417619	-0.165732023	-0.188405376	0.535585416	0.381885631	0.251833039	-0.276355447	-0.195964382	0.801783987	0.268991149	-0.087906982	-0.158750261	-0.072693189	-0.140221207	-0.08136734	-0.227623348	-0.154507533	2.652062151	-0.291602898	-0.034806486	1.227536314	0.093164474	-0.065733775	-0.419012434	-0.147472371	-0.284416894	0.667506198	-0.279415481	-0.22092192	-0.338860963	-0.113092705	-0.141624157	-0.045947268	NA	-0.049767662	-0.038416587
87	1	108	0	-0.062254758	-0.069083189	-0.084654111	-0.058460735	-0.073202907	-0.274722572	-1.037133277	-0.479394908	-0.596600272	-0.162882853	-0.720201031	-0.165732023	-0.188405376	-0.446204085	1.188748044	-0.806203826	-0.276355447	-0.195964382	-0.750622647	-0.190981342	-0.087906982	-0.158750261	-0.072693189	-0.140221207	-0.08136734	-0.469526215	-0.154507533	-0.601168282	-0.30197492	-0.034806486	-0.154004241	-0.109000464	-0.065733775	-0.419012434	-0.147472371	-0.284416894	-0.602050529	-0.755625371	-0.22092192	-0.338860963	-0.113092705	-0.141624157	-0.045947268	NA	-0.049767662	-0.038416587
88	1	130	0	-0.062254758	-0.069083189	-0.084654111	-0.058460735	-0.073202907	-0.274722572	-0.863015429	-0.465827048	-0.596600272	-0.162882853	-0.720201031	-0.165732023	-0.188405376	-0.435842547	1.149321381	-0.712286586	-0.276053933	-0.195964382	-0.750622647	-0.190981342	-0.087906982	-0.158750261	-0.072693189	-0.140221207	-0.08136734	-0.469526215	-0.154507533	-0.601168282	-0.30197492	-0.034806486	-0.154004241	-0.109000464	-0.065733775	-0.407708851	-0.147472371	-0.284416894	-0.558905324	-0.755625371	-0.22092192	-0.338860963	-0.113092705	-0.141624157	-0.045947268	NA	-0.049767662	-0.038416587
89	1	130	0	-0.062254758	-0.069083189	-0.084654111	-0.058460735	-0.073202907	-0.274722572	-0.671997199	-0.453712887	-0.596600272	-0.162882853	-0.720201031	-0.165732023	-0.188405376	-0.428272408	1.061848112	-0.497541478	-0.276355447	-0.195964382	-0.750622647	-0.190981342	-0.087906982	-0.158750261	-0.072693189	-0.140221207	-0.08136734	-0.469526215	-0.154507533	-0.601168282	-0.30197492	-0.034806486	-0.154004241	-0.109000464	-0.065733775	-0.419012434	-0.147472371	-0.284416894	-0.580293056	-0.755625371	-0.22092192	-0.338860963	-0.113092705	-0.141624157	-0.045947268	NA	-0.049767662	-0.038416587
90	1	130	0	-0.062254758	-0.069083189	-0.084654111	-0.058460735	-0.073202907	-0.274722572	-1.016150019	-0.479394908	-0.596600272	-0.162882853	-0.720201031	-0.165732023	-0.188405376	-0.446204085	1.18626748	-0.800038335	-0.276355447	-0.195964382	-0.750622647	-0.190981342	-0.087906982	-0.158750261	-0.072693189	-0.140221207	-0.08136734	-0.469526215	-0.154507533	-0.601168282	-0.30197492	-0.034806486	-0.154004241	-0.109000464	-0.065733775	-0.419012434	-0.147472371	-0.284416894	-0.602050529	-0.755625371	-0.22092192	-0.338860963	-0.113092705	-0.141624157	-0.045947268	NA	-0.049767662	-0.038416587
91	1	159	0	-0.062254758	-0.069083189	-0.084654111	-0.058460735	-0.073202907	-0.274722572	-0.986162317	-0.475954101	-0.596600272	-0.162882853	-0.720201031	-0.165732023	-0.188405376	-0.422683263	1.178030767	-0.788419693	-0.276355447	-0.195964382	-0.750622647	-0.190981342	-0.087906982	-0.158750261	-0.072693189	-0.140221207	-0.08136734	-0.469526215	-0.154507533	-0.601168282	-0.30197492	-0.034806486	-0.154004241	-0.109000464	-0.065733775	-0.419012434	-0.147472371	-0.284416894	-0.462240748	-0.755625371	-0.22092192	-0.338860963	-0.113092705	-0.141624157	-0.045947268	NA	-0.049767662	-0.038416587
92	1	127	0	-0.062254758	-0.069083189	-0.084654111	-0.058460735	-0.073202907	-0.274722572	-0.394489244	-0.435098359	-0.236742725	-0.162882853	-0.575065347	-0.165732023	-0.188405376	-0.404959324	0.889046645	-0.494784307	-0.276355447	-0.195964382	0.366240692	-0.190981342	-0.087906982	-0.158750261	-0.072693189	-0.140221207	-0.08136734	-0.113786704	-0.154507533	0.543749486	-0.30197492	-0.034806486	-0.154004241	-0.109000464	-0.065733775	-0.419012434	-0.147472371	-0.284416894	-0.341218158	-0.493471982	-0.22092192	-0.316137326	-0.113092705	-0.141624157	-0.045947268	NA	-0.049767662	-0.038416587
93	1	127	0	-0.062254758	-0.069083189	-0.084654111	-0.058460735	-0.073202907	-0.274722572	-0.526479247	-0.430938265	-0.045595182	-0.162882853	0.142425111	-0.165732023	-0.188405376	-0.408575418	0.267224338	-0.594717922	-0.276355447	-0.195964382	0.620270283	-0.190981342	-0.087906982	-0.158750261	-0.072693189	-0.140221207	-0.08136734	-0.213393767	-0.154507533	0.895072394	-0.30197492	-0.034806486	-0.154004241	-0.109000464	-0.065733775	-0.419012434	-0.147472371	-0.284416894	-0.419663984	-0.2231204	-0.22092192	-0.306561515	-0.113092705	-0.141624157	-0.045947268	NA	-0.049767662	-0.038416587
94	1	156	0	-0.062254758	-0.069083189	-0.084654111	-0.058460735	-0.073202907	-0.274722572	-0.67013612	-0.47503381	-0.361742388	-0.162882853	-0.577410938	-0.165732023	-0.188405376	-0.428571276	0.942327173	-0.676298731	-0.276355447	-0.195964382	1.161079469	-0.190981342	-0.087906982	-0.158750261	-0.072693189	-0.140221207	-0.08136734	-0.128016285	-0.154507533	1.15615124	-0.06860444	-0.034806486	-0.154004241	-0.109000464	-0.065733775	-0.419012434	-0.147472371	-0.284416894	-0.413780547	-0.324317687	-0.22092192	-0.338860963	-0.113092705	-0.141624157	-0.045947268	NA	-0.049767662	-0.038416587
95	1	162	0	-0.062254758	-0.069083189	-0.084654111	-0.058460735	-0.073202907	-0.274722572	-0.526479247	-0.430938265	-0.045595182	-0.162882853	0.142425111	-0.165732023	-0.188405376	-0.408575418	0.267224338	-0.594717922	-0.276355447	-0.195964382	0.620270283	-0.190981342	-0.087906982	-0.158750261	-0.072693189	-0.140221207	-0.08136734	-0.213393767	-0.154507533	0.895072394	-0.30197492	-0.034806486	-0.154004241	-0.109000464	-0.065733775	-0.419012434	-0.147472371	-0.284416894	-0.419663984	-0.2231204	-0.22092192	-0.306561515	-0.113092705	-0.141624157	-0.045947268	NA	-0.049767662	-0.038416587
96	1	164	0	-0.062254758	-0.069083189	-0.084654111	-0.058460735	-0.073202907	-0.274722572	-0.197649098	-0.410101909	0.142346941	-0.162882853	0.78402157	-0.165732023	-0.188405376	-0.390578954	-0.463282824	-0.24009953	-0.276355447	-0.195964382	0.616971217	-0.190981342	-0.087906982	-0.158750261	-0.072693189	-0.140221207	-0.08136734	-0.081648593	-0.154507533	0.731846367	-0.213812739	-0.034806486	-0.154004241	-0.109000464	-0.065733775	-0.419012434	-0.147472371	-0.284416894	-0.456925751	-0.355534071	-0.22092192	-0.10982851	-0.113092705	-0.141624157	-0.045947268	NA	-0.049767662	-0.038416587
97	1	172	0	-0.062254758	-0.069083189	-0.084654111	-0.058460735	-0.073202907	-0.274722572	-0.31986281	1.760120035	3.525712452	-0.162882853	1.371808442	-0.165732023	-0.188405376	1.914001744	-1.992322193	1.366681151	-0.276355447	-0.195964382	0.536611495	-0.190981342	-0.087906982	-0.158750261	-0.072693189	-0.140221207	-0.08136734	0.612168648	-0.154507533	-0.520031417	1.367920511	-0.034806486	-0.154004241	-0.109000464	-0.065733775	-0.419012434	-0.147472371	-0.284416894	0.382143283	0.502617422	-0.22092192	1.938994412	-0.113092705	-0.141624157	-0.045947268	NA	-0.049767662	-0.038416587
98	1	172	0	-0.062254758	-0.069083189	-0.084654111	-0.058460735	-0.073202907	-0.274722572	-0.550696537	1.439667817	2.841685016	-0.162882853	1.599005736	-0.165732023	-0.188405376	2.129532401	-2.035373325	0.91020945	-0.276355447	-0.195964382	0.125527045	-0.190981342	-0.087906982	-0.158750261	-0.072693189	-0.140221207	-0.08136734	-0.09812554	-0.154507533	-0.53561536	1.367920511	-0.034806486	-0.154004241	-0.109000464	-0.065733775	-0.419012434	-0.147472371	-0.284416894	0.644007378	0.35224981	-0.22092192	2.171594122	-0.113092705	-0.141624157	-0.045947268	NA	-0.049767662	-0.038416587
99	1	113	0	-0.062254758	-0.069083189	-0.084654111	-0.058460735	-0.073202907	-0.274722572	0.554341369	-0.44935179	0.440947621	-0.162882853	-0.241874744	-0.165732023	-0.188405376	-0.401849424	0.368447154	0.006714074	-0.276355447	-0.195964382	0.817305246	-0.190981342	-0.087906982	-0.158750261	-0.072693189	-0.140221207	-0.08136734	1.949502458	-0.154507533	2.08999989	-0.30197492	-0.034806486	-0.154004241	-0.109000464	-0.065733775	-0.419012434	-0.147472371	-0.284416894	0.162796274	1.022989756	-0.22092192	-0.338860963	-0.113092705	-0.141624157	-0.045947268	NA	-0.049767662	-0.038416587
100	1	113	0	-0.062254758	-0.069083189	-0.084654111	-0.058460735	-0.073202907	-0.274722572	0.565527117	-0.448382657	0.901793491	-0.162882853	0.197954407	-0.165732023	-0.188405376	-0.397668443	-0.018982189	-0.104108482	-0.276355447	-0.195964382	1.760172153	-0.190981342	-0.087906982	-0.158750261	-0.072693189	-0.140221207	-0.08136734	0.78522181	-0.154507533	3.676764834	0.80783136	-0.034806486	-0.154004241	-0.109000464	-0.065733775	-0.419012434	-0.147472371	-0.284416894	0.092195031	2.272750394	-0.22092192	-0.338860963	-0.113092705	-0.141624157	-0.045947268	NA	-0.049767662	-0.038416587
101	1	114	0	-0.062254758	-0.069083189	-0.084654111	-0.058460735	-0.073202907	-0.274722572	1.758824525	0.003423057	-0.596600272	-0.162882853	-0.720201031	-0.165732023	-0.188405376	0.198770339	-0.977698321	4.142432612	-0.276355447	4.790637594	-0.750622647	-0.190981342	-0.087906982	0.974751161	-0.072693189	-0.121418049	-0.08136734	-0.469526215	-0.154507533	-0.601168282	-0.30197492	-0.034806486	-0.154004241	-0.109000464	-0.065733775	-0.419012434	-0.147472371	-0.284416894	-0.40137659	-0.755625371	-0.22092192	-0.338860963	-0.113092705	-0.141624157	-0.045947268	NA	-0.049767662	-0.038416587
102	1	166	0	-0.062254758	-0.069083189	-0.084654111	-0.058460735	-0.073202907	-0.274722572	-0.828852585	-0.479394908	-0.175311237	-0.162882853	2.298950583	-0.165732023	-0.188405376	-0.446204085	-1.606864941	-0.702355313	-0.276355447	-0.195964382	-0.750622647	-0.190981342	-0.087906982	-0.158750261	-0.072693189	-0.140221207	-0.08136734	-0.469526215	-0.154507533	-0.601168282	-0.30197492	-0.034806486	-0.154004241	-0.109000464	-0.065733775	-0.419012434	-0.147472371	-0.284416894	-0.602050529	0.205255294	-0.22092192	-0.338860963	-0.113092705	-0.141624157	-0.045947268	NA	-0.049767662	-0.038416587
103	1	103	0	-0.062254758	-0.069083189	-0.084654111	-0.058460735	-0.073202907	-0.274722572	-0.691793935	-0.479394908	-0.596600272	-0.162882853	-0.720201031	-0.165732023	-0.188405376	-0.445658489	1.163878053	-0.74626132	-0.273529679	-0.195964382	-0.750622647	-0.190981342	-0.087906982	-0.158750261	-0.072693189	-0.140221207	-0.08136734	-0.469526215	-0.154507533	-0.601168282	-0.30197492	-0.034806486	-0.154004241	-0.109000464	-0.065733775	-0.359108873	-0.147472371	-0.284416894	-0.570672198	-0.755625371	-0.22092192	-0.338860963	-0.113092705	-0.141624157	-0.045947268	NA	-0.049767662	-0.038416587
104	1	122	0	-0.062254758	-0.069083189	-0.084654111	-0.058460735	-0.073202907	-0.274722572	-0.459340029	-0.3626144	-0.145731628	-0.162882853	0.590759831	-0.165732023	-0.188405376	-0.233622983	-0.259509196	-0.585763481	-0.276355447	-0.195964382	3.357765416	-0.190981342	-0.087906982	-0.158750261	-0.072693189	-0.140221207	-0.08136734	1.101204222	-0.154507533	2.275315557	1.623899261	-0.034806486	-0.154004241	-0.109000464	-0.065733775	-0.419012434	-0.147472371	-0.284416894	2.12E-05	0.220632854	-0.22092192	-0.256504166	-0.113092705	-0.141624157	-0.045947268	NA	-0.049767662	-0.038416587
105	1	161	0	-0.062254758	-0.069083189	-0.084654111	-0.058460735	-0.073202907	-0.274722572	-0.691793935	-0.479394908	-0.596600272	-0.162882853	-0.720201031	-0.165732023	-0.188405376	-0.445658489	1.163878053	-0.74626132	-0.273529679	-0.195964382	-0.750622647	-0.190981342	-0.087906982	-0.158750261	-0.072693189	-0.140221207	-0.08136734	-0.469526215	-0.154507533	-0.601168282	-0.30197492	-0.034806486	-0.154004241	-0.109000464	-0.065733775	-0.359108873	-0.147472371	-0.284416894	-0.570672198	-0.755625371	-0.22092192	-0.338860963	-0.113092705	-0.141624157	-0.045947268	NA	-0.049767662	-0.038416587
106	1	114	0	-0.062254758	-0.069083189	-0.084654111	-0.058460735	-0.073202907	-0.274722572	2.537476156	-0.453712887	-0.596600272	-0.162882853	-0.720201031	-0.165732023	-0.188405376	-0.434751856	-0.004446336	2.155193772	-0.276355447	-0.195964382	-0.750622647	-0.190981342	-0.087906982	-0.158750261	-0.072693189	-0.140221207	-0.08136734	-0.469526215	-0.154507533	-0.601168282	-0.30197492	-0.034806486	-0.154004241	-0.109000464	-0.065733775	-0.419012434	-0.147472371	-0.284416894	-0.553021888	-0.755625371	-0.22092192	-0.338860963	-0.113092705	-0.141624157	-0.045947268	NA	-0.049767662	-0.038416587
107	1	114	0	-0.062254758	-0.069083189	-0.084654111	-0.058460735	-0.073202907	-0.274722572	1.43138751	-0.291867702	-0.596600272	-0.162882853	-0.720201031	-0.165732023	-0.188405376	-0.340043712	-1.365649181	5.449378249	-0.276355447	-0.195964382	-0.07921912	-0.190981342	-0.087906982	-0.158750261	-0.072693189	-0.140221207	-0.08136734	0.773756973	-0.154507533	-0.471950312	-0.30197492	-0.034806486	-0.154004241	-0.109000464	-0.065733775	-0.419012434	-0.147472371	-0.284416894	-0.488304081	-0.755625371	-0.22092192	-0.338860963	-0.113092705	-0.141624157	-0.045947268	NA	-0.049767662	-0.038416587
108	1	102	0	-0.062254758	-0.069083189	-0.084654111	-0.058460735	-0.073202907	-0.274722572	-0.105130643	-0.413978441	-0.459261569	-0.162882853	-0.568513858	-0.165732023	-0.188405376	-0.41639192	0.898591053	-0.440124135	-0.276355447	-0.195964382	-0.750622647	-0.190981342	-0.087906982	-0.158750261	-0.072693189	-0.140221207	-0.08136734	-0.469526215	-0.154507533	-0.601168282	-0.30197492	-0.034806486	-0.154004241	-0.109000464	-0.065733775	-0.419012434	-0.147472371	-0.284416894	-0.48438179	0.231875408	-0.22092192	-0.325647553	-0.113092705	-0.141624157	-0.045947268	NA	-0.049767662	-0.038416587
109	1	136	0	-0.062254758	-0.069083189	-0.084654111	-0.058460735	-0.073202907	-0.274722572	-0.58662907	-0.476972076	-0.059427311	-0.162882853	0.489154424	-0.165732023	-0.188405376	-0.426208136	-0.080135539	-0.652698282	-0.276355447	-0.195964382	2.402577463	-0.190981342	-0.087906982	-0.158750261	-0.072693189	-0.140221207	-0.08136734	0.455396513	-0.154507533	1.807354213	1.548127752	-0.034806486	-0.154004241	-0.109000464	-0.065733775	-0.419012434	-0.147472371	-0.284416894	-0.431430857	0.211744964	-0.22092192	-0.338860963	-0.113092705	-0.141624157	-0.045947268	NA	-0.049767662	-0.038416587
110	1	137	0	-0.062254758	-0.069083189	-0.084654111	-0.058460735	-0.073202907	-0.274722572	-0.97495164	-0.479394908	-0.51135556	-0.162882853	-0.621199398	-0.165732023	-0.188405376	-0.446204085	1.098308927	-0.805861688	-0.276355447	-0.195964382	-0.750622647	-0.190981342	-0.087906982	-0.158750261	-0.072693189	-0.140221207	-0.08136734	-0.469526215	-0.154507533	-0.601168282	-0.30197492	-0.034806486	-0.154004241	-0.109000464	-0.065733775	-0.419012434	-0.147472371	-0.284416894	-0.602050529	-0.021411187	-0.22092192	-0.338860963	-0.113092705	-0.141624157	-0.045947268	NA	-0.049767662	-0.038416587
111	1	177	0	-0.062254758	-0.069083189	-0.084654111	-0.058460735	-0.073202907	-0.274722572	-0.729353992	-0.479394908	-0.005299646	-0.162882853	1.373850824	-0.165732023	-0.188405376	-0.446204085	-0.814026067	-0.677284706	-0.276355447	-0.195964382	0.525352475	-0.190981342	-0.087906982	-0.158750261	-0.072693189	-0.140221207	-0.08136734	0.011395629	-0.154507533	0.286546731	0.766051456	-0.034806486	-0.154004241	-0.109000464	-0.065733775	-0.419012434	-0.147472371	-0.284416894	-0.602050529	0.438735539	-0.22092192	-0.338860963	-0.113092705	-0.141624157	-0.045947268	NA	-0.049767662	-0.038416587
112	1	108	0	-0.062254758	-0.069083189	-0.084654111	-0.058460735	-0.073202907	-0.075292344	-0.381716578	-0.259966305	-0.596600272	-0.162882853	-0.720201031	-0.165732023	-0.188405376	-0.367005262	0.849561799	-0.71424654	0.789963113	-0.195964382	0.407348867	-0.190981342	-0.087906982	-0.158750261	-0.072693189	-0.140221207	-0.08136734	-0.378676252	-0.154507533	1.905059331	-0.30197492	-0.034806486	-0.154004241	-0.109000464	-0.065733775	4.379051719	-0.147472371	-0.284416894	-0.009230237	-0.755625371	-0.22092192	-0.338860963	-0.113092705	-0.141624157	-0.045947268	NA	-0.049767662	-0.038416587
113	1	125	0	-0.062254758	-0.069083189	-0.084654111	-0.058460735	-0.073202907	-0.134198808	1.584913274	-0.134610151	-0.588225574	-0.162882853	-0.717020763	-0.165732023	-0.188405376	-0.270572074	-0.065980169	2.015539787	-0.257114855	-0.195964382	1.914745536	-0.190981342	-0.087906982	-0.158750261	-0.072693189	-0.140221207	-0.08136734	3.891324749	-0.154507533	-0.002113734	-0.30197492	-0.034806486	-0.154004241	-0.109000464	-0.065733775	-0.336316382	-0.076027375	-0.284416894	-0.337050694	-0.74520266	-0.22092192	-0.338860963	-0.113092705	-0.141624157	-0.045947268	NA	-0.049767662	-0.038416587
114	1	103	0	-0.062254758	-0.069083189	-0.084654111	-0.058460735	-0.073202907	-0.274722572	-1.036105481	-0.479394908	-0.596600272	-0.162882853	-0.659403195	-0.165732023	-0.188405376	-0.446204085	1.130224085	-0.814620418	-0.249159099	-0.195964382	-0.750622647	-0.190981342	-0.087906982	-0.158750261	-0.072693189	-0.140221207	-0.08136734	-0.469526215	-0.154507533	-0.601168282	-0.30197492	-0.034806486	-0.154004241	-0.109000464	-0.065733775	-0.199051829	-0.147472371	0.03101613	-0.602050529	-0.3892361	-0.22092192	-0.338860963	-0.113092705	-0.141624157	-0.045947268	NA	-0.049767662	-0.038416587
115	1	137	0	-0.062254758	-0.069083189	-0.084654111	-0.058460735	-0.073202907	-0.274722572	-0.553206805	-0.440629594	-0.139752852	-0.162882853	-0.113680189	-0.165732023	-0.188405376	-0.306392649	0.492824119	-0.730812088	-0.276355447	-0.195964382	2.096056029	-0.190981342	-0.087906982	-0.158750261	-0.072693189	-0.140221207	-0.08136734	-0.355689572	-0.154507533	4.407516183	-0.30197492	-0.034806486	-0.154004241	-0.109000464	-0.065733775	-0.419012434	-0.147472371	-0.284416894	1.362521766	1.397346154	-0.22092192	-0.338860963	-0.113092705	-0.141624157	-0.045947268	NA	-0.049767662	-0.038416587
116	1	177	0	-0.062254758	-0.069083189	-0.084654111	-0.058460735	-0.073202907	-0.274722572	-0.416398899	-0.479394908	0.689928423	-0.162882853	1.463963511	-0.165732023	-0.188405376	-0.446204085	-1.031446494	-0.239574365	-0.276355447	-0.195964382	-0.750622647	-0.190981342	-0.087906982	-0.158750261	-0.072693189	-0.140221207	-0.08136734	-0.469526215	-0.154507533	-0.601168282	-0.30197492	-0.034806486	-0.154004241	-0.109000464	-0.065733775	-0.419012434	-0.147472371	-0.284416894	-0.602050529	0.627341687	-0.22092192	-0.338860963	-0.113092705	-0.141624157	-0.045947268	NA	-0.049767662	-0.038416587
117	1	106	0	-0.062254758	-0.069083189	-0.084654111	-0.058460735	-0.073202907	-0.274722572	-0.105852168	-0.46146595	1.075405558	-0.162882853	0.249168888	-0.165732023	-0.188405376	-0.437478583	0.105400729	-0.314460462	-0.276355447	-0.195964382	-0.750622647	-0.190981342	-0.087906982	-0.158750261	-0.072693189	-0.140221207	-0.08136734	-0.469526215	-0.154507533	-0.601168282	-0.30197492	-0.034806486	-0.154004241	-0.109000464	-0.065733775	-0.419012434	-0.147472371	-0.284416894	-0.57459449	0.38987595	-0.22092192	-0.316838612	-0.113092705	-0.141624157	-0.045947268	NA	-0.049767662	-0.038416587
118	1	126	0	-0.062254758	-0.069083189	-0.084654111	-0.058460735	-0.073202907	0.783062117	-0.751851673	-0.479394908	-0.596600272	-0.162882853	-0.720201031	-0.165732023	-0.188405376	-0.442023105	0.963398977	-0.619682197	0.354226515	-0.195964382	-0.750622647	-0.190981342	-0.087906982	-0.158750261	-0.072693189	-0.140221207	-0.08136734	-0.469526215	-0.154507533	-0.601168282	-0.30197492	-0.034806486	-0.154004241	-0.109000464	-0.065733775	1.207396831	-0.147472371	-0.284416894	-0.551060742	-0.755625371	-0.22092192	-0.338860963	-0.113092705	-0.141624157	-0.045947268	NA	-0.049767662	-0.038416587
119	1	136	0	-0.062254758	-0.069083189	-0.084654111	-0.058460735	-0.073202907	-0.274722572	-0.272193218	-0.432495359	0.490608087	-0.162882853	0.920451029	-0.165732023	-0.188405376	-0.287905947	-0.493392539	-0.606203214	-0.271251982	-0.195964382	1.747038482	-0.190981342	-0.087906982	-0.158750261	-0.072693189	-0.140221207	-0.08136734	1.17043293	-0.154507533	2.31149531	2.970397804	-0.034806486	-0.154004241	-0.109000464	-0.065733775	-0.402832772	-0.147472371	-0.177767959	0.410429957	3.941625012	-0.22092192	-0.221408423	-0.113092705	-0.141624157	-0.045947268	NA	-0.049767662	-0.038416587
120	1	166	0	-0.062254758	-0.069083189	-0.084654111	-0.058460735	-0.073202907	-0.274722572	-0.849789771	-0.479394908	-0.064551744	-0.162882853	1.741297153	-0.165732023	-0.188405376	-0.446204085	-1.09296701	-0.715405599	-0.276355447	-0.195964382	-0.750622647	-0.190981342	-0.087906982	-0.158750261	-0.072693189	-0.140221207	-0.08136734	-0.469526215	-0.154507533	-0.601168282	-0.30197492	-0.034806486	-0.154004241	-0.109000464	-0.065733775	-0.419012434	-0.147472371	-0.284416894	-0.602050529	0.567854409	-0.22092192	-0.338860963	-0.113092705	-0.141624157	-0.045947268	NA	-0.049767662	-0.038416587
121	1	126	0	-0.062254758	-0.069083189	-0.084654111	-0.058460735	-0.073202907	1.387195996	-0.588837909	-0.479394908	-0.596600272	-0.162882853	-0.720201031	-0.165732023	-0.188405376	-0.442023105	0.91539546	-0.516989486	0.382399913	-0.195964382	-0.750622647	-0.190981342	-0.087906982	-0.158750261	-0.072693189	-0.140221207	-0.08136734	-0.469526215	-0.154507533	-0.601168282	-0.30197492	-0.034806486	-0.154004241	-0.109000464	-0.065733775	1.311505473	-0.147472371	-0.284416894	-0.551060742	-0.755625371	-0.22092192	-0.338860963	-0.113092705	-0.141624157	-0.045947268	NA	-0.049767662	-0.038416587
122	1	108	0	-0.062254758	-0.069083189	-0.084654111	-0.058460735	-0.073202907	-0.274722572	2.34043137	-0.453712887	-0.596600272	-0.162882853	-0.720201031	-0.165732023	-0.188405376	-0.434751856	-0.255980875	2.780387906	-0.276355447	-0.195964382	-0.750622647	-0.190981342	-0.087906982	-0.158750261	-0.072693189	-0.140221207	-0.08136734	-0.469526215	-0.154507533	-0.601168282	-0.30197492	-0.034806486	-0.154004241	-0.109000464	-0.065733775	-0.419012434	-0.147472371	-0.284416894	-0.553021888	-0.755625371	-0.22092192	-0.338860963	-0.113092705	-0.141624157	-0.045947268	NA	-0.049767662	-0.038416587
123	1	156	0	-0.062254758	-0.069083189	-0.084654111	-0.058460735	-0.073202907	-0.274722572	-0.668678076	-0.473095544	-0.087019492	-0.162882853	0.041093553	-0.165732023	-0.188405376	-0.440932414	0.426773646	-0.640214641	-0.276355447	-0.195915396	-0.750622647	-0.190981342	-0.087906982	-0.158750261	-0.072693189	-0.140221207	-0.08136734	-0.469526215	-0.154507533	-0.599671965	-0.30197492	-0.034806486	-0.154004241	-0.109000464	-0.065733775	-0.419012434	-0.147472371	-0.284416894	-0.541255014	0.086501373	-0.22092192	-0.338860963	-0.113092705	-0.141624157	-0.045947268	NA	-0.049767662	-0.038416587
124	1	160	0	-0.062254758	-0.069083189	-0.084654111	-0.058460735	-0.073202907	-0.274722572	-0.166870913	-0.394546563	-0.580363184	-0.162882853	-0.717062006	-0.165732023	-0.188405376	-0.404516089	0.84914222	-0.507708462	-0.276355447	-0.195964382	1.689567177	5.10554157	-0.087906982	-0.158750261	-0.072693189	-0.140221207	-0.08136734	0.583163095	-0.154507533	4.233607748	-0.30197492	-0.034806486	7.593882962	-0.109000464	-0.065733775	-0.419012434	-0.147472371	-0.284416894	-0.276500351	-0.718507241	-0.22092192	-0.338860963	-0.113092705	-0.141624157	-0.045947268	NA	-0.049767662	-0.038416587
125	1	173	0	-0.062254758	-0.069083189	-0.084654111	-0.058460735	-0.073202907	0.038667786	-0.63085093	-0.458272302	-0.595247182	0.219670537	-0.718571155	2.562969925	-0.188405376	-0.437674039	0.401876484	-0.461853294	0.446291782	-0.195964382	-0.750622647	-0.190981342	-0.087906982	-0.158750261	-0.072693189	-0.140221207	-0.08136734	-0.469526215	-0.154507533	-0.601168282	-0.30197492	-0.034806486	-0.154004241	-0.109000464	-0.065733775	2.091102049	-0.147472371	-0.182404869	-0.592359841	-0.745232295	6.875692854	-0.338860963	-0.113092705	-0.141624157	-0.045947268	NA	-0.049767662	-0.038416587
126	1	114	0	-0.062254758	-0.069083189	-0.084654111	-0.058460735	-0.073202907	-0.274722572	-0.258334358	-0.404287112	-0.38281821	-0.162882853	-0.651294568	-0.165732023	-0.188405376	-0.365674897	0.989367893	-0.49717136	-0.276355447	-0.195964382	-0.750622647	-0.190981342	-0.087906982	-0.158750261	-0.072693189	-0.140221207	-0.08136734	-0.469526215	-0.154507533	-0.601168282	-0.30197492	-0.034806486	-0.154004241	-0.109000464	-0.065733775	-0.419012434	-0.147472371	-0.284416894	-0.364751905	-0.578204144	-0.22092192	-0.183236348	-0.113092705	-0.141624157	-0.045947268	NA	-0.049767662	-0.038416587
127	1	159	0	-0.062254758	-0.069083189	-0.084654111	-0.058460735	-0.073202907	0.176369611	0.056955877	-0.434814797	-0.596600272	1.88289926	-0.71968792	3.31436422	-0.188405376	-0.411173028	0.289802019	-0.24771521	-0.00705901	-0.195964382	-0.750622647	-0.190981342	-0.087906982	-0.158750261	-0.072693189	-0.140221207	-0.08136734	-0.469526215	-0.154507533	-0.601168282	-0.30197492	-0.034806486	-0.154004241	-0.109000464	-0.065733775	0.813915982	-0.147472371	-0.233410882	-0.511497646	-0.747088201	3.223183343	-0.338860963	-0.113092705	-0.141624157	-0.045947268	NA	-0.049767662	-0.038416587
128	1	170	0	-0.062254758	-0.069083189	-0.084654111	-0.058460735	-0.073202907	-0.274722572	1.18919818	-0.082791707	-0.569538459	-0.162882853	-0.717514751	-0.165732023	-0.188405376	-0.200500006	0.681764455	0.228645743	-0.276355447	-0.195964382	0.840405399	-0.190981342	-0.087906982	-0.158750261	-0.072693189	-0.140221207	-0.08136734	1.140021781	-0.154507533	0.064476958	-0.250114813	-0.034806486	-0.154004241	-0.109000464	-0.065733775	-0.419012434	-0.147472371	-0.284416894	0.400977029	-0.717393697	-0.22092192	-0.310965985	-0.113092705	-0.141624157	-0.045947268	NA	-0.049767662	-0.038416587
129	1	127	0	-0.062254758	-0.069083189	-0.084654111	-0.058460735	-0.073202907	-0.274722572	-0.164154533	-0.308675131	-0.37273176	-0.162882853	-0.668513409	-0.165732023	-0.188405376	-0.31600051	0.859975431	-0.223496498	-0.276355447	-0.195964382	0.106759925	-0.190981342	-0.087906982	-0.158750261	-0.072693189	-0.140221207	-0.08136734	-0.45885403	-0.154507533	0.399505178	-0.30197492	-0.034806486	-0.154004241	-0.109000464	-0.065733775	-0.419012434	-0.147472371	-0.284416894	-0.282659042	-0.536257219	-0.22092192	-0.263984969	-0.113092705	-0.141624157	-0.045947268	NA	-0.049767662	-0.038416587
130	1	114	0	-0.062254758	-0.069083189	-0.084654111	-0.058460735	-0.073202907	-0.260477556	-0.20605007	-0.404287112	-0.386194672	-0.162882853	-0.654352573	-0.165732023	-0.188405376	-0.365674897	0.973140675	-0.450062643	-0.276088891	-0.195964382	-0.750622647	-0.190981342	-0.087906982	-0.158750261	-0.072693189	-0.140221207	-0.08136734	-0.469526215	-0.154507533	-0.601168282	-0.30197492	-0.034806486	-0.154004241	-0.109000464	-0.065733775	-0.415250411	-0.147472371	-0.284416894	-0.364751905	-0.593308852	-0.22092192	-0.183236348	-0.113092705	-0.141624157	-0.045947268	NA	-0.049767662	-0.038416587
131	1	127	0	-0.062254758	-0.069083189	-0.084654111	-0.058460735	-0.073202907	-0.274722572	-0.35902753	-0.432876531	0.012563089	-0.162882853	-0.429601561	-0.165732023	-0.188405376	-0.403121965	0.743668534	-0.475716866	-0.276355447	-0.195964382	0.514443542	-0.190981342	-0.087906982	-0.158750261	-0.072693189	-0.140221207	-0.08136734	-0.113786704	-0.154507533	0.711804381	-0.30197492	-0.034806486	-0.154004241	-0.109000464	-0.065733775	-0.419012434	-0.147472371	-0.284416894	-0.331412429	-0.315860026	-0.22092192	-0.305093358	-0.113092705	-0.141624157	-0.045947268	NA	-0.049767662	-0.038416587
132	1	127	0	-0.062254758	-0.069083189	-0.084654111	-0.058460735	-0.073202907	-0.274722572	-0.174588367	-0.323543724	-0.376627406	-0.162882853	-0.668534199	-0.165732023	-0.188405376	-0.32937139	0.864978894	-0.232315638	-0.276355447	-0.195964382	0.125136057	-0.190981342	-0.087906982	-0.158750261	-0.072693189	-0.140221207	-0.08136734	-0.45885403	-0.154507533	0.419212263	-0.30197492	-0.034806486	-0.154004241	-0.109000464	-0.065733775	-0.419012434	-0.147472371	-0.284416894	-0.322155602	-0.532675053	-0.22092192	-0.263984969	-0.113092705	-0.141624157	-0.045947268	NA	-0.049767662	-0.038416587
133	1	114	0	-0.062254758	-0.069083189	-0.084654111	-0.058460735	-0.073202907	-0.274722572	0.54406625	-0.193016152	0.182796278	-0.162882853	-0.461912013	-0.165732023	-0.188405376	-0.234065144	0.287297413	0.768949112	-0.276355447	-0.195964382	-0.750622647	-0.190981342	-0.087906982	-0.158750261	-0.072693189	-0.140221207	-0.08136734	-0.469526215	-0.154507533	-0.601168282	-0.30197492	-0.034806486	-0.154004241	-0.109000464	-0.065733775	-0.419012434	-0.147472371	-0.284416894	-0.288267225	0.066779491	-0.22092192	-0.16415031	-0.113092705	-0.141624157	-0.045947268	NA	-0.049767662	-0.038416587
134	1	229	0	-0.062254758	-0.069083189	-0.084654111	-0.058460735	-0.073202907	-0.194000813	-0.074676124	0.434639732	-0.596600272	-0.162882853	-0.719838668	-0.165732023	-0.188405376	0.50858451	0.518873127	0.387726571	-0.225523557	-0.195964382	0.264599674	-0.190981342	-0.087906982	-0.158750261	-0.072693189	-0.140221207	-0.08136734	0.915240391	-0.154507533	-0.007609946	-0.30197492	-0.034806486	-0.154004241	-0.109000464	-0.065733775	-0.242887785	0.351484557	-0.233410882	0.180446585	-0.752655921	-0.22092192	-0.337392807	-0.113092705	-0.141624157	-0.045947268	NA	-0.049767662	-0.038416587
135	1	251	0	-0.062254758	-0.069083189	-0.084654111	-0.058460735	-0.073202907	-0.274722572	1.063472713	1.112752123	0.531200808	-0.162882853	-0.086916698	-0.165732023	-0.188405376	0.784977864	-0.160598317	0.648457171	-0.276355447	-0.195964382	-0.750622647	-0.190981342	-0.087906982	-0.158750261	-0.072693189	-0.140221207	-0.08136734	-0.469526215	-0.154507533	-0.601168282	-0.30197492	-0.034806486	-0.154004241	-0.109000464	-0.065733775	-0.419012434	-0.147472371	-0.284416894	0.458073531	0.531145676	-0.22092192	0.179107957	-0.113092705	-0.141624157	-0.045947268	NA	-0.049767662	-0.038416587
136	1	161	0	-0.062254758	-0.069083189	-0.084654111	-0.058460735	-0.073202907	-0.274722572	-0.914122524	-0.479394908	-0.325982137	-0.162882853	-0.155448392	-0.165732023	-0.188405376	-0.446204085	0.566347219	-0.759387492	-0.276355447	-0.195964382	2.010073542	-0.190981342	-0.087906982	-0.158750261	-0.072693189	-0.140221207	-0.08136734	-0.373476547	-0.154507533	2.266738866	1.424966628	-0.034806486	-0.154004241	-0.109000464	-0.065733775	-0.419012434	-0.147472371	-0.284416894	-0.602050529	0.987966588	-0.22092192	-0.338860963	-0.113092705	-0.141624157	-0.045947268	NA	-0.049767662	-0.038416587
137	1	127	0	-0.062254758	-0.069083189	-0.084654111	-0.058460735	-0.073202907	-0.274722572	-0.657219849	-0.411970632	0.633064284	-0.162882853	1.429374563	-0.165732023	-0.188405376	-0.387623807	-0.941166188	-0.513625472	-0.276355447	-0.195964382	0.580873586	-0.190981342	-0.087906982	-0.158750261	-0.072693189	-0.140221207	-0.08136734	-0.334345201	-0.154507533	0.856699096	-0.213812739	-0.034806486	-0.154004241	-0.109000464	-0.065733775	-0.419012434	-0.147472371	-0.284416894	-0.500685871	-0.309348979	-0.22092192	-0.062661577	-0.113092705	-0.141624157	-0.045947268	NA	-0.049767662	-0.038416587
138	1	230	0	-0.062254758	-0.069083189	-0.084654111	-0.058460735	-0.073202907	-0.274722572	-0.493396115	-0.387327287	-0.596600272	-0.162882853	-0.720201031	-0.165732023	-0.188405376	-0.307396181	1.041752285	-0.580306731	-0.276355447	-0.195964382	0.344645029	-0.190981342	-0.087906982	-0.158750261	-0.072693189	-0.140221207	-0.08136734	-0.060167096	-0.154507533	0.307382956	-0.30197492	-0.034806486	-0.154004241	-0.109000464	-0.065733775	-0.419012434	-0.147472371	-0.284416894	0.014447811	-0.755625371	-0.22092192	-0.338860963	-0.113092705	-0.141624157	-0.045947268	NA	-0.049767662	-0.038416587
139	1	176	0	-0.062254758	-0.069083189	-0.084654111	-0.058460735	-0.073202907	-0.274722572	-0.930968745	-0.479394908	-0.545859372	-0.162882853	-0.692794949	-0.165732023	-0.188405376	-0.446204085	1.108228656	-0.764019923	-0.276355447	-0.195964382	0.452696401	-0.190981342	-0.087906982	-0.158750261	-0.072693189	-0.140221207	-0.08136734	-0.412607893	-0.154507533	0.50600536	-0.30197492	-0.034806486	-0.154004241	-0.109000464	-0.065733775	-0.419012434	-0.147472371	-0.284416894	-0.602050529	-0.645384523	-0.22092192	-0.338860963	-0.113092705	-0.141624157	-0.045947268	NA	-0.049767662	-0.038416587
140	1	114	0	-0.062254758	-0.069083189	-0.084654111	-0.058460735	-0.073202907	-0.274722572	0.384881885	-0.370726669	0.036484983	-0.162882853	-0.52413756	-0.165732023	-0.188405376	-0.334994891	0.685378901	-0.041426438	-0.276355447	-0.195964382	-0.750622647	-0.190981342	-0.087906982	-0.158750261	-0.072693189	-0.140221207	-0.08136734	-0.469526215	-0.154507533	-0.601168282	-0.30197492	-0.034806486	-0.154004241	-0.109000464	-0.065733775	-0.419012434	-0.147472371	-0.284416894	-0.242469289	-0.032799937	-0.22092192	-0.127184608	-0.113092705	-0.141624157	-0.045947268	NA	-0.049767662	-0.038416587
141	1	148	0	-0.062254758	-0.069083189	-0.084654111	-0.058460735	-0.073202907	-0.274722572	0.122026289	-0.383450756	-0.579010094	-0.162882853	-0.718329691	-0.165732023	-0.188405376	-0.301362934	0.859200227	-0.348336667	-0.276355447	-0.195964382	3.047920311	-0.190981342	-0.087906982	-0.158750261	-0.072693189	-0.140221207	-0.08136734	1.698886973	-0.154507533	2.207203455	-0.265672845	-0.034806486	-0.154004241	-0.109000464	-0.065733775	-0.419012434	-0.147472371	-0.284416894	0.127328796	-0.734468037	-0.22092192	-0.332988336	-0.113092705	-0.141624157	-0.045947268	NA	-0.049767662	-0.038416587
142	1	148	0	-0.062254758	-0.069083189	-0.084654111	-0.058460735	-0.073202907	-0.274722572	-0.528743699	-0.421681503	-0.549918644	-0.162882853	-0.471299907	-0.165732023	-0.188405376	-0.234284547	0.755653871	-0.650175878	-0.276355447	-0.195964382	2.720337304	-0.190981342	-0.087906982	-0.158750261	-0.072693189	-0.140221207	-0.08136734	1.342961894	-0.154507533	1.689553086	-0.255300824	-0.034806486	-0.154004241	-0.109000464	-0.065733775	-0.419012434	-0.147472371	-0.284416894	0.75898132	-0.229073165	-0.22092192	-0.306561515	-0.113092705	-0.141624157	-0.045947268	NA	-0.049767662	-0.038416587
143	1	237	0	-0.062254758	-0.069083189	-0.084654111	-0.058460735	-0.073202907	-0.274722572	-0.931214373	-0.479394908	-0.58103973	-0.162882853	-0.605156056	-0.165732023	-0.188405376	-0.446204085	1.061166394	-0.749914968	-0.276355447	-0.195964382	-0.750622647	-0.190981342	-0.087906982	-0.158750261	-0.072693189	-0.140221207	-0.08136734	-0.469526215	-0.154507533	-0.601168282	-0.30197492	-0.034806486	-0.154004241	-0.109000464	-0.065733775	-0.419012434	-0.147472371	-0.284416894	-0.602050529	-0.407023481	-0.22092192	-0.338860963	-0.113092705	-0.141624157	-0.045947268	NA	-0.049767662	-0.038416587
144	1	114	0	-0.062254758	-0.069083189	-0.084654111	-0.058460735	-0.073202907	-0.274722572	1.971429607	-0.465827048	-0.596600272	-0.162882853	-0.720201031	-0.165732023	-0.188405376	-0.438387492	-0.142349942	2.49932449	-0.276355447	-0.195964382	-0.750622647	-0.190981342	-0.087906982	-0.158750261	-0.072693189	-0.140221207	-0.08136734	-0.469526215	-0.154507533	-0.601168282	-0.30197492	-0.034806486	-0.154004241	-0.109000464	-0.065733775	-0.419012434	-0.147472371	-0.284416894	-0.57459449	-0.755625371	-0.22092192	-0.338860963	-0.113092705	-0.141624157	-0.045947268	NA	-0.049767662	-0.038416587
145	1	221	0	-0.062254758	-0.069083189	-0.084654111	-0.058460735	-0.073202907	-0.274722572	-0.052480593	-0.396894986	-0.591864455	-0.162882853	-0.719959582	-0.165732023	-0.188405376	-0.355410744	1.001156153	-0.575605168	-0.276355447	-0.195964382	1.772901994	-0.190981342	-0.087906982	-0.158750261	-0.072693189	-0.140221207	-0.08136734	0.162938876	-0.154507533	1.799089538	-0.30197492	-0.034806486	-0.154004241	-0.109000464	-0.065733775	-0.419012434	-0.147472371	-0.284416894	0.162769106	-0.753027102	-0.22092192	-0.338860963	-0.113092705	-0.141624157	-0.045947268	NA	-0.049767662	-0.038416587
146	1	230	0	-0.062254758	-0.069083189	-0.084654111	-0.058460735	-0.073202907	0.054445775	-0.92098768	-0.479394908	-0.596600272	-0.162882853	-0.720201031	-0.165732023	-0.188405376	-0.446204085	0.882656776	-0.767725138	0.94800725	-0.195964382	-0.750622647	-0.190981342	-0.087906982	-0.158750261	-0.072693189	-0.140221207	-0.08136734	-0.469526215	-0.154507533	-0.601168282	-0.30197492	-0.034806486	-0.154004241	-0.109000464	-0.065733775	1.718954424	-0.147472371	-0.284416894	-0.602050529	-0.755625371	-0.22092192	-0.338860963	-0.113092705	-0.141624157	-0.045947268	NA	-0.049767662	-0.038416587
147	1	251	0	-0.062254758	-0.069083189	-0.084654111	-0.058460735	-0.073202907	-0.274722572	1.826080805	0.683557308	-0.045104865	-0.162882853	-0.544751595	-0.165732023	-0.188405376	0.296373797	0.29037841	0.749424753	-0.276355447	-0.195964382	-0.750622647	-0.190981342	-0.087906982	-0.158750261	-0.072693189	-0.140221207	-0.08136734	-0.469526215	-0.154507533	-0.601168282	-0.30197492	-0.034806486	-0.154004241	-0.109000464	-0.065733775	-0.419012434	-0.147472371	-0.284416894	0.302018917	-0.455128555	-0.22092192	-0.268389439	-0.113092705	-0.141624157	-0.045947268	NA	-0.049767662	-0.038416587
148	1	127	0	-0.062254758	-0.069083189	-0.084654111	-0.058460735	-0.073202907	-0.274722572	-0.348383152	-0.432876531	0.044311389	-0.162882853	-0.409823723	-0.165732023	-0.188405376	-0.403121965	0.725407253	-0.475547803	-0.276355447	-0.195964382	0.519234364	-0.190981342	-0.087906982	-0.158750261	-0.072693189	-0.140221207	-0.08136734	-0.113786704	-0.154507533	0.718559998	-0.30197492	-0.034806486	-0.154004241	-0.109000464	-0.065733775	-0.419012434	-0.147472371	-0.284416894	-0.331412429	-0.318741183	-0.22092192	-0.305093358	-0.113092705	-0.141624157	-0.045947268	NA	-0.049767662	-0.038416587
149	1	148	0	-0.062254758	-0.069083189	-0.084654111	-0.058460735	-0.073202907	-0.274722572	-0.932034274	-0.473435275	-0.582929864	-0.162882853	-0.653636009	-0.165732023	-0.188405376	-0.435697861	1.004726774	-0.753959873	-0.276355447	-0.195964382	2.392548604	-0.190981342	-0.087906982	-0.158750261	-0.072693189	-0.140221207	-0.08136734	0.49209221	-0.154507533	2.013561055	0.499072363	-0.034806486	-0.154004241	-0.109000464	-0.065733775	-0.419012434	-0.147472371	-0.284416894	-0.498109809	-0.404155981	-0.22092192	-0.338860963	-0.113092705	-0.141624157	-0.045947268	NA	-0.049767662	-0.038416587
150	1	234	0	-0.062254758	-0.069083189	-0.084654111	-0.058460735	-0.073202907	-0.274722572	-0.86847477	-0.428030867	-0.527592648	-0.162882853	-0.468811577	-0.165732023	-0.188405376	-0.414210562	0.87040161	-0.779726495	-0.136174128	-0.195964382	0.506637263	-0.190981342	-0.087906982	-0.158750261	-0.072693189	-0.140221207	-0.08136734	0.132990524	-0.154507533	1.434130388	0.237370188	-0.034806486	-0.154004241	-0.109000464	-0.065733775	-0.292093403	-0.147472371	0.447686023	-0.331412429	-0.49691686	-0.22092192	-0.338860963	-0.113092705	-0.141624157	-0.045947268	NA	-0.049767662	-0.038416587
151	1	148	0	-0.062254758	-0.069083189	-0.084654111	-0.058460735	-0.073202907	-0.274722572	0.117407526	-0.383450756	-0.579010094	-0.162882853	-0.718329691	-0.165732023	-0.188405376	-0.29768461	0.855228542	-0.343104981	-0.276355447	-0.195964382	3.088803369	-0.190981342	-0.087906982	-0.158750261	-0.072693189	-0.140221207	-0.08136734	1.779015942	-0.154507533	2.223718874	-0.265672845	-0.034806486	-0.154004241	-0.109000464	-0.065733775	-0.419012434	-0.147472371	-0.284416894	0.144961857	-0.734468037	-0.22092192	-0.332988336	-0.113092705	-0.141624157	-0.045947268	NA	-0.049767662	-0.038416587
152	1	153	0	-0.062254758	-0.069083189	-0.084654111	-0.058460735	-0.073202907	-0.274722572	-0.368336394	-0.407058551	-0.596600272	-0.162882853	-0.720201031	-0.165732023	-0.188405376	-0.398915759	1.000319264	-0.355660943	-0.276355447	-0.195964382	-0.750622647	-0.190981342	-0.087906982	-0.158750261	-0.072693189	-0.140221207	-0.08136734	-0.469526215	-0.154507533	-0.601168282	-0.30197492	-0.034806486	-0.154004241	-0.109000464	-0.065733775	-0.419012434	-0.147472371	-0.284416894	-0.541255014	-0.755625371	-0.22092192	-0.338860963	-0.113092705	-0.141624157	-0.045947268	NA	-0.049767662	-0.038416587
153	1	208	0	-0.062254758	-0.069083189	-0.084654111	-0.058460735	-0.073202907	-0.247612568	-0.15209253	-0.194634633	2.777864308	-0.162882853	1.943577613	-0.165732023	-0.188405376	-0.293528968	-1.797059298	0.452229772	-0.265678811	-0.195964382	0.003410558	-0.190981342	-0.087906982	-0.158750261	-0.072693189	-0.140221207	-0.08136734	-0.209246945	-0.154507533	0.14906521	-0.30197492	-0.034806486	-0.154004241	-0.109000464	-0.065733775	-0.419012434	-0.147472371	-0.063224218	-0.492226372	-0.223429518	-0.22092192	-0.195499868	-0.113092705	-0.141624157	-0.045947268	NA	-0.049767662	-0.038416587
154	1	225	0	-0.062254758	-0.069083189	-0.084654111	-0.058460735	-0.073202907	-0.274722572	0.390698566	0.516643354	-0.596600272	-0.162882853	-0.720201031	-0.165732023	-0.188405376	0.665952807	0.522812849	0.430345076	-0.276355447	-0.195964382	-0.750622647	-0.190981342	-0.087906982	-0.158750261	-0.072693189	-0.140221207	-0.08136734	-0.469526215	-0.154507533	-0.601168282	-0.30197492	-0.034806486	-0.154004241	-0.109000464	-0.065733775	-0.419012434	-0.147472371	-0.284416894	0.198096895	-0.755625371	-0.22092192	-0.338860963	-0.113092705	-0.141624157	-0.045947268	NA	-0.049767662	-0.038416587
155	1	159	0	-0.062254758	-0.069083189	-0.084654111	-0.058460735	-0.073202907	-0.274722572	0.418186342	0.214730372	-0.596600272	-0.162882853	-0.720201031	-0.165732023	-0.188405376	0.410013247	0.777548077	-0.106461764	-0.276355447	-0.195964382	-0.750622647	-0.190981342	-0.087906982	-0.158750261	-0.072693189	-0.140221207	-0.08136734	-0.469526215	-0.154507533	-0.601168282	-0.30197492	-0.034806486	-0.154004241	-0.109000464	-0.065733775	-0.419012434	-0.147472371	-0.284416894	1.776413785	-0.755625371	-0.22092192	-0.338860963	-0.113092705	-0.141624157	-0.045947268	NA	-0.049767662	-0.038416587
156	1	159	0	-0.062254758	-0.069083189	-0.084654111	-0.058460735	-0.073202907	-0.274722572	-1.018632955	-0.479394908	-0.596600272	-0.162882853	-0.720201031	-0.165732023	-0.188405376	-0.446204085	1.185637103	-0.798471519	-0.276355447	-0.195964382	-0.750622647	-0.190981342	-0.087906982	-0.158750261	-0.072693189	-0.140221207	-0.08136734	-0.469526215	-0.154507533	-0.601168282	-0.30197492	-0.034806486	-0.154004241	-0.109000464	-0.065733775	-0.419012434	-0.147472371	-0.284416894	-0.602050529	-0.755625371	-0.22092192	-0.338860963	-0.113092705	-0.141624157	-0.045947268	NA	-0.049767662	-0.038416587
157	1	267	0	-0.062254758	-0.069083189	-0.084654111	-0.058460735	-0.073202907	-0.274722572	-0.181950047	-0.26376285	-0.596600272	-0.162882853	-0.720201031	-0.165732023	-0.188405376	-0.168078474	0.991114509	-0.419675827	-0.276355447	-0.195964382	-0.750622647	-0.190981342	-0.087906982	-0.158750261	-0.072693189	-0.140221207	-0.08136734	-0.469526215	-0.154507533	-0.601168282	-0.30197492	-0.034806486	-0.154004241	-0.109000464	-0.065733775	-0.419012434	-0.147472371	-0.284416894	0.517763636	-0.755625371	-0.22092192	-0.338860963	-0.113092705	-0.141624157	-0.045947268	NA	-0.049767662	-0.038416587
158	1	153	0	-0.062254758	-0.069083189	-0.084654111	-0.058460735	-0.073202907	-0.274722572	-0.526888054	-0.437667055	-0.596600272	-0.162882853	-0.720201031	-0.165732023	-0.188405376	-0.41228068	1.046661353	-0.465814209	-0.276355447	-0.195964382	-0.750622647	-0.190981342	-0.087906982	-0.158750261	-0.072693189	-0.140221207	-0.08136734	-0.469526215	-0.154507533	-0.601168282	-0.30197492	-0.034806486	-0.154004241	-0.109000464	-0.065733775	-0.419012434	-0.147472371	-0.284416894	-0.502386082	-0.755625371	-0.22092192	-0.338860963	-0.113092705	-0.141624157	-0.045947268	NA	-0.049767662	-0.038416587
159	1	176	0	-0.062254758	-0.069083189	-0.084654111	-0.058460735	-0.073202907	-0.274722572	-0.933982943	-0.479394908	-0.545859372	-0.162882853	-0.692794949	-0.165732023	-0.188405376	-0.446204085	1.109196037	-0.765341454	-0.276355447	-0.195964382	0.439096522	-0.190981342	-0.087906982	-0.158750261	-0.072693189	-0.140221207	-0.08136734	-0.412607893	-0.154507533	0.492858639	-0.30197492	-0.034806486	-0.154004241	-0.109000464	-0.065733775	-0.419012434	-0.147472371	-0.284416894	-0.602050529	-0.645384523	-0.22092192	-0.338860963	-0.113092705	-0.141624157	-0.045947268	NA	-0.049767662	-0.038416587
160	1	234	0	-0.062254758	-0.069083189	-0.084654111	-0.058460735	-0.073202907	-0.217742507	-0.693799653	-0.448947442	-0.595247182	-0.162882853	-0.70257421	-0.165732023	-0.188405376	-0.43925063	0.995838757	-0.726805303	0.329628138	-0.195964382	-0.750622647	-0.190981342	-0.087906982	-0.158750261	-0.072693189	-0.140221207	-0.08136734	-0.469526215	-0.154507533	-0.601168282	-0.30197492	-0.034806486	-0.154004241	-0.109000464	-0.065733775	2.440572544	-0.096297302	0.884084482	-0.562827616	-0.624227189	-0.22092192	-0.338860963	-0.113092705	-0.141624157	-0.045947268	NA	-0.049767662	-0.038416587
161	1	161	0	-0.062254758	-0.069083189	-0.084654111	-0.058460735	-0.073202907	-0.274722572	-0.934082871	-0.474549244	-0.58103973	-0.162882853	-0.651394021	-0.165732023	-0.188405376	-0.436597799	1.003276878	-0.76000677	-0.276355447	-0.195964382	2.454166567	-0.190981342	-0.087906982	-0.158750261	-0.072693189	-0.140221207	-0.08136734	0.468576902	-0.154507533	2.070987541	0.532843097	-0.034806486	-0.154004241	-0.109000464	-0.065733775	-0.419012434	-0.147472371	-0.284416894	-0.503497294	-0.394608351	-0.22092192	-0.338860963	-0.113092705	-0.141624157	-0.045947268	NA	-0.049767662	-0.038416587
162	1	221	0	-0.062254758	-0.069083189	-0.084654111	-0.058460735	-0.073202907	-0.274722572	-0.510519387	-0.44256786	-0.319358182	-0.162882853	0.139288467	-0.165732023	-0.188405376	-0.39793679	0.251925486	-0.620319623	-0.276355447	-0.195964382	1.458351215	-0.190981342	-0.087906982	-0.158750261	-0.072693189	-0.140221207	-0.08136734	0.557860472	-0.154507533	1.267959194	-0.30197492	-0.034806486	-0.154004241	-0.109000464	-0.065733775	-0.419012434	-0.147472371	-0.284416894	-0.100931304	0.194254978	-0.22092192	-0.331520179	-0.113092705	-0.141624157	-0.045947268	NA	-0.049767662	-0.038416587
163	1	258	0	-0.062254758	-0.069083189	-0.084654111	-0.058460735	-0.073202907	-0.274722572	-0.365634985	-0.332071539	-0.596600272	-0.162882853	-0.720201031	-0.165732023	-0.188405376	-0.286332369	1.004298324	-0.449291901	-0.276355447	-0.195964382	-0.231181416	-0.190981342	-0.087906982	-0.158750261	-0.072693189	-0.140221207	-0.08136734	-0.337902596	-0.154507533	-0.055879699	-0.30197492	-0.034806486	-0.154004241	-0.109000464	-0.065733775	-0.419012434	-0.147472371	-0.284416894	0.070232432	-0.755625371	-0.22092192	-0.338860963	-0.113092705	-0.141624157	-0.045947268	NA	-0.049767662	-0.038416587
164	1	148	0	-0.062254758	-0.069083189	-0.084654111	-0.058460735	-0.073202907	-0.274722572	0.527630669	-0.337767978	-0.576980457	-0.162882853	-0.717092189	-0.165732023	-0.188405376	-0.294589183	0.794959111	-0.163932591	-0.276355447	-0.195964382	2.670071927	-0.190981342	-0.087906982	-0.158750261	-0.072693189	-0.140221207	-0.08136734	2.58668246	-0.154507533	1.503964386	-0.30197492	-0.034806486	-0.154004241	-0.109000464	-0.065733775	-0.419012434	-0.147472371	-0.284416894	0.00293497	-0.740406938	-0.22092192	-0.303625201	-0.113092705	-0.141624157	-0.045947268	NA	-0.049767662	-0.038416587
165	1	176	0	-0.062254758	-0.069083189	-0.084654111	-0.058460735	-0.073202907	-0.274722572	-0.600266977	-0.405646164	-0.381240681	-0.162882853	-0.623473138	-0.165732023	-0.188405376	-0.275872806	0.873039668	-0.656873709	-0.276355447	6.575232709	0.372757561	-0.190981342	-0.087906982	1.719704459	-0.072693189	2.421787456	-0.08136734	-0.359246967	-0.154507533	2.54310811	-0.30197492	-0.034806486	-0.154004241	-0.109000464	-0.065733775	-0.419012434	-0.147472371	-0.284416894	0.699128241	-0.566532119	-0.22092192	-0.33592465	-0.113092705	-0.141624157	-0.045947268	NA	-0.049767662	-0.038416587
166	1	221	0	-0.062254758	-0.069083189	-0.084654111	-0.058460735	-0.073202907	-0.274722572	-0.500539983	-0.44111416	-0.37575101	-0.162882853	0.207962411	-0.165732023	-0.188405376	-0.393094222	0.184200686	-0.622244603	-0.276355447	-0.195964382	1.618386348	-0.190981342	-0.087906982	-0.158750261	-0.072693189	-0.140221207	-0.08136734	0.704024062	-0.154507533	1.36389489	-0.30197492	-0.034806486	-0.154004241	-0.109000464	-0.065733775	-0.419012434	-0.147472371	-0.284416894	-0.029990837	0.224630068	-0.22092192	-0.331520179	-0.113092705	-0.141624157	-0.045947268	NA	-0.049767662	-0.038416587
167	1	251	0	-0.062254758	-0.069083189	-0.084654111	-0.058460735	-0.073202907	-0.274722572	-0.259638132	-0.370831724	-0.152316743	-0.162882853	0.145189094	-0.165732023	-0.188405376	-0.321130418	0.193158492	-0.516565867	-0.276355447	-0.195964382	1.458646048	-0.190981342	-0.087906982	-0.158750261	-0.072693189	-0.140221207	-0.08136734	1.013009962	-0.154507533	1.124212583	-0.30197492	-0.034806486	-0.154004241	-0.109000464	-0.065733775	-0.419012434	-0.147472371	-0.284416894	0.019723827	0.534301209	-0.22092192	-0.297752574	-0.113092705	-0.141624157	-0.045947268	NA	-0.049767662	-0.038416587
168	1	230	0	-0.062254758	-0.069083189	-0.084654111	-0.058460735	-0.073202907	0.356806484	0.423470904	-0.002736885	-0.596600272	-0.162882853	-0.720201031	-0.165732023	-0.188405376	-0.013512421	0.349511906	0.485497733	0.793829672	-0.195964382	-0.750622647	-0.190981342	-0.087906982	-0.158750261	-0.072693189	-0.140221207	-0.08136734	-0.469526215	-0.154507533	-0.601168282	-0.30197492	-0.034806486	-0.154004241	-0.109000464	-0.065733775	1.271759255	-0.147472371	-0.284416894	-0.364751905	-0.755625371	-0.22092192	-0.338860963	-0.113092705	-0.141624157	-0.045947268	NA	-0.049767662	-0.038416587
169	1	252	0	-0.062254758	-0.069083189	-0.084654111	-0.058460735	-0.073202907	-0.274722572	0.221207137	0.022489362	-0.596600272	-0.162882853	-0.720201031	-0.165732023	-0.188405376	0.280036996	0.856155141	-0.252914568	-0.276355447	-0.195964382	-0.750622647	-0.190981342	-0.087906982	-0.158750261	-0.072693189	-0.140221207	-0.08136734	-0.469526215	-0.154507533	-0.601168282	-0.30197492	-0.034806486	-0.154004241	-0.109000464	-0.065733775	-0.419012434	-0.147472371	-0.284416894	1.029705628	-0.755625371	-0.22092192	-0.338860963	-0.113092705	-0.141624157	-0.045947268	NA	-0.049767662	-0.038416587
170	1	208	0	-0.062254758	-0.069083189	-0.084654111	-0.058460735	-0.073202907	-0.274722572	0.0837398	0.283921741	2.971295016	-0.162882853	1.196904953	-0.165732023	-0.188405376	0.021948973	-1.579350358	1.531834785	-0.276355447	-0.195964382	-0.503992805	-0.190981342	-0.087906982	-0.158750261	-0.072693189	-0.140221207	-0.08136734	-0.469526215	-0.154507533	-0.323275417	-0.30197492	-0.034806486	-0.154004241	-0.109000464	-0.065733775	-0.419012434	-0.147472371	-0.284416894	-0.343179303	-0.277635079	-0.22092192	0.76267212	-0.113092705	-0.141624157	-0.045947268	NA	-0.049767662	-0.038416587
171	1	161	0	-0.062254758	-0.069083189	-0.084654111	-0.058460735	-0.073202907	-0.274722572	-0.920584264	-0.479394908	-0.333785975	-0.162882853	-0.170718072	-0.165732023	-0.188405376	-0.446204085	0.581601835	-0.761101139	-0.276355447	-0.195964382	1.990179214	-0.190981342	-0.087906982	-0.158750261	-0.072693189	-0.140221207	-0.08136734	-0.373476547	-0.154507533	2.322035566	1.424966628	-0.034806486	-0.154004241	-0.109000464	-0.065733775	-0.419012434	-0.147472371	-0.284416894	-0.602050529	0.930719626	-0.22092192	-0.338860963	-0.113092705	-0.141624157	-0.045947268	NA	-0.049767662	-0.038416587
172	1	174	0	-0.062254758	-0.069083189	-0.084654111	-0.058460735	-0.073202907	-0.16551078	-0.631212476	-0.46824988	-0.581716275	-0.162882853	-0.71594524	-0.165732023	-0.188405376	-0.435478984	1.069191793	-0.630269431	-0.266728443	-0.195964382	0.528595639	-0.190981342	-0.087906982	-0.158750261	-0.072693189	-0.140221207	-0.08136734	-0.250633322	-0.154507533	0.602796906	-0.30197492	-0.034806486	-0.154004241	-0.109000464	-0.065733775	-0.384855369	-0.147472371	-0.284416894	-0.533410431	-0.736323943	-0.22092192	-0.338860963	-0.113092705	-0.141624157	-0.045947268	NA	-0.049767662	-0.038416587
173	1	251	0	-0.062254758	-0.069083189	-0.084654111	-0.058460735	-0.073202907	-0.274722572	-0.558072371	-0.363043034	-0.148303082	-0.162882853	0.773432815	-0.165732023	-0.188405376	-0.269967763	-0.411457751	-0.551709732	-0.276355447	-0.195964382	2.643955563	-0.190981342	-0.087906982	-0.158750261	-0.072693189	-0.140221207	-0.08136734	1.499792507	-0.154507533	1.066793709	1.321246415	-0.034806486	-0.154004241	-0.109000464	-0.065733775	-0.419012434	-0.147472371	-0.284416894	-0.233355147	0.643605444	-0.22092192	-0.150936899	-0.113092705	-0.141624157	-0.045947268	NA	-0.049767662	-0.038416587
174	1	153	0	-0.062254758	-0.069083189	-0.084654111	-0.058460735	-0.073202907	-0.260477556	-0.867698395	-0.477941209	-0.596600272	-0.162882853	-0.720200553	-0.165732023	-0.188405376	-0.446022372	1.123622024	-0.730736477	-0.13001318	-0.195964382	-0.750622647	-0.190981342	-0.087906982	-0.158750261	-0.072693189	-0.140221207	-0.08136734	-0.469526215	-0.154507533	-0.601168282	-0.30197492	-0.034806486	-0.154004241	-0.109000464	-0.065733775	0.388419657	-0.147472371	-0.284416894	-0.600089383	-0.75548162	-0.22092192	-0.338860963	-0.113092705	-0.141624157	-0.045947268	NA	-0.049767662	-0.038416587
175	1	161	0	-0.062254758	-0.069083189	-0.084654111	-0.058460735	-0.073202907	-0.274722572	-0.900425799	-0.469703579	-0.574950821	-0.162882853	-0.549368376	-0.165732023	-0.188405376	-0.441841323	0.950822005	-0.770420997	-0.263480789	-0.195964382	1.24688961	-0.190981342	-0.087906982	-0.158750261	-0.072693189	-0.140221207	-0.08136734	0.187124414	0.021154177	1.301250529	-0.281230877	-0.034806486	-0.154004241	-0.109000464	-0.065733775	-0.255418071	-0.147472371	-0.275143074	-0.564788761	-0.256124083	-0.22092192	-0.338860963	-0.113092705	-0.141624157	-0.045947268	NA	-0.049767662	-0.038416587
176	1	153	0	-0.062254758	-0.069083189	-0.084654111	-0.058460735	-0.073202907	-0.274722572	-0.888625891	-0.479394908	-0.596600272	-0.162882853	-0.720201031	-0.165732023	-0.188405376	-0.445841115	1.14232212	-0.740813653	-0.19183107	-0.195964382	-0.750622647	-0.190981342	-0.087906982	-0.158750261	-0.072693189	-0.140221207	-0.08136734	-0.469526215	-0.154507533	-0.601168282	-0.30197492	-0.034806486	-0.154004241	-0.109000464	-0.065733775	-0.114327895	-0.147472371	-0.284416894	-0.590283655	-0.755625371	-0.22092192	-0.338860963	-0.113092705	-0.141624157	-0.045947268	NA	-0.049767662	-0.038416587
177	1	161	0	-0.062254758	-0.069083189	-0.084654111	-0.058460735	-0.073202907	-0.274722572	-0.235652218	-0.386358155	-0.202901141	-0.162882853	-0.195657493	-0.165732023	-0.188405376	-0.37176179	0.561689166	-0.522992378	-0.276355447	-0.195964382	-0.020418476	-0.190981342	-0.087906982	-0.158750261	-0.072693189	-0.140221207	-0.08136734	-0.46596882	-0.154507533	0.194518394	-0.26095298	-0.034806486	-0.154004241	-0.109000464	-0.065733775	-0.419012434	-0.147472371	-0.284416894	-0.098111735	2.368858861	-0.22092192	-0.302872477	-0.113092705	-0.141624157	-0.045947268	NA	-0.049767662	-0.038416587
178	1	237	0	-0.062254758	-0.069083189	-0.084654111	-0.058460735	-0.073202907	-0.274722572	-1.009468126	-0.479394908	-0.58103973	-0.162882853	-0.607263947	-0.165732023	-0.188405376	-0.446204085	1.085000473	-0.804376259	-0.276355447	-0.195964382	-0.750622647	-0.190981342	-0.087906982	-0.158750261	-0.072693189	-0.140221207	-0.08136734	-0.469526215	-0.154507533	-0.601168282	-0.30197492	-0.034806486	-0.154004241	-0.109000464	-0.065733775	-0.419012434	-0.147472371	-0.284416894	-0.602050529	-0.424380424	-0.22092192	-0.338860963	-0.113092705	-0.141624157	-0.045947268	NA	-0.049767662	-0.038416587
179	1	148	0	-0.062254758	-0.069083189	-0.084654111	-0.058460735	-0.073202907	-0.274722572	1.278121541	0.065227595	-0.248802225	-0.162882853	-0.493009145	-0.165732023	-0.188405376	0.281003113	0.413691341	0.114067314	-0.276355447	-0.195964382	1.97887886	-0.190981342	-0.087906982	-0.158750261	-0.072693189	-0.140221207	-0.08136734	1.091397617	-0.154507533	0.926339012	0.102533911	-0.034806486	-0.154004241	-0.109000464	-0.065733775	-0.419012434	-0.147472371	-0.284416894	0.911205114	-0.108200337	-0.22092192	0.287477016	-0.113092705	-0.141624157	-0.045947268	NA	-0.049767662	-0.038416587
180	1	208	0	-0.062254758	-0.069083189	-0.084654111	-0.058460735	-0.073202907	-0.274722572	-0.069267115	-0.124722869	2.785938215	-0.162882853	1.739894561	-0.165732023	-0.188405376	-0.254661249	-1.672209599	0.579919274	-0.276355447	-0.195964382	0.197198903	-0.190981342	-0.087906982	-0.158750261	-0.072693189	-0.140221207	-0.08136734	-0.13868847	-0.154507533	0.336622391	-0.30197492	-0.034806486	-0.154004241	-0.109000464	-0.065733775	-0.419012434	-0.147472371	-0.284416894	-0.466015272	-0.239637365	-0.22092192	-0.136485154	-0.113092705	-0.141624157	-0.045947268	NA	-0.049767662	-0.038416587
181	1	221	0	-0.062254758	-0.069083189	-0.084654111	-0.058460735	-0.073202907	-0.274722572	-0.525688211	-0.442126989	-0.327107948	-0.162882853	0.248855213	-0.165732023	-0.188405376	-0.396942275	0.149587689	-0.621498713	-0.276355447	-0.195964382	1.543362112	-0.190981342	-0.087906982	-0.158750261	-0.072693189	-0.140221207	-0.08136734	0.652601567	-0.154507533	1.318226457	-0.30197492	-0.034806486	-0.154004241	-0.109000464	-0.065733775	-0.419012434	-0.147472371	-0.284416894	-0.078652629	0.250651897	-0.22092192	-0.331520179	-0.113092705	-0.141624157	-0.045947268	NA	-0.049767662	-0.038416587
182	1	221	0	-0.062254758	-0.069083189	-0.084654111	-0.058460735	-0.073202907	-0.274722572	0.056305127	-0.432652899	-0.595247182	-0.162882853	-0.719959582	-0.165732023	-0.188405376	-0.400121504	1.034091009	-0.567230202	-0.276355447	-0.195964382	0.85104173	-0.190981342	-0.087906982	-0.158750261	-0.072693189	-0.140221207	-0.08136734	-0.256165776	-0.154507533	0.976887584	-0.30197492	-0.034806486	-0.154004241	-0.109000464	-0.065733775	-0.419012434	-0.147472371	-0.284416894	-0.209712267	-0.751913558	-0.22092192	-0.338860963	-0.113092705	-0.141624157	-0.045947268	NA	-0.049767662	-0.038416587
183	1	234	0	-0.062254758	-0.069083189	-0.084654111	-0.058460735	-0.073202907	-0.274722572	-0.880394439	-0.428030867	-0.527592648	-0.162882853	-0.516895771	-0.165732023	-0.188405376	-0.414210562	0.948034246	-0.781159359	-0.263229542	-0.195964382	0.411740067	-0.190981342	-0.087906982	-0.158750261	-0.072693189	-0.140221207	-0.08136734	0.121001373	-0.154507533	1.268031895	0.237370188	-0.034806486	-0.154004241	-0.109000464	-0.065733775	-0.411821473	-0.147472371	0.031310804	-0.331412429	-0.506974069	-0.22092192	-0.338860963	-0.113092705	-0.141624157	-0.045947268	NA	-0.049767662	-0.038416587
184	1	127	0	-0.062254758	-0.069083189	-0.084654111	-0.058460735	-0.073202907	-0.274722572	-0.724401159	-0.404352786	0.749740714	-0.162882853	1.601591461	-0.165732023	-0.188405376	-0.376214747	-1.088302477	-0.539712647	-0.276355447	-0.195964382	0.544084738	-0.190981342	-0.087906982	-0.158750261	-0.072693189	-0.140221207	-0.08136734	-0.337902596	-0.154507533	0.822417884	-0.213812739	-0.034806486	-0.154004241	-0.109000464	-0.065733775	-0.419012434	-0.147472371	-0.284416894	-0.509876683	-0.33694827	-0.22092192	-0.005003879	-0.113092705	-0.141624157	-0.045947268	NA	-0.049767662	-0.038416587
185	1	234	0	-0.062254758	-0.069083189	-0.084654111	-0.058460735	-0.073202907	-0.274722572	-0.879882159	-0.428030867	-0.527592648	-0.162882853	-0.397702209	-0.165732023	-0.188405376	-0.414210562	0.829591617	-0.781820597	-0.224224556	-0.195964382	0.434577978	-0.190981342	-0.087906982	-0.158750261	-0.072693189	-0.140221207	-0.08136734	0.026207118	-0.154507533	1.309298164	0.237370188	-0.034806486	-0.154004241	-0.109000464	-0.065733775	-0.411821473	-0.147472371	0.427795479	-0.331412429	-0.437502748	-0.22092192	-0.338860963	-0.113092705	-0.141624157	-0.045947268	NA	-0.049767662	-0.038416587
186	1	161	0	-0.062254758	-0.069083189	-0.084654111	-0.058460735	-0.073202907	-0.274722572	-0.898492334	-0.469703579	-0.57224464	-0.162882853	-0.514849724	-0.165732023	-0.188405376	-0.441841323	0.922954518	-0.769133194	-0.263480789	-0.195964382	1.117791557	-0.190981342	-0.087906982	-0.158750261	-0.072693189	-0.140221207	-0.08136734	0.169253875	0.021154177	1.18125701	-0.281230877	-0.034806486	-0.154004241	-0.109000464	-0.065733775	-0.255418071	-0.147472371	-0.275143074	-0.564788761	-0.15591124	-0.22092192	-0.338860963	-0.113092705	-0.141624157	-0.045947268	NA	-0.049767662	-0.038416587
187	1	161	0	-0.062254758	-0.069083189	-0.084654111	-0.058460735	-0.073202907	-0.274722572	-0.722287276	-0.414475824	-0.58239282	-0.162882853	-0.58256168	-0.165732023	-0.188405376	-0.369287932	0.938872797	-0.689723096	-0.276355447	-0.195964382	1.303891039	-0.190981342	-0.087906982	-0.158750261	-0.072693189	-0.140221207	-0.08136734	-0.408202113	-0.154507533	3.891545723	-0.30197492	-0.034806486	-0.154004241	-0.109000464	-0.065733775	-0.419012434	-0.147472371	-0.284416894	-0.084812226	-0.595120751	-0.22092192	-0.338860963	-0.113092705	-0.141624157	-0.045947268	NA	-0.049767662	-0.038416587
188	1	174	0	-0.062254758	-0.069083189	-0.084654111	-0.058460735	-0.073202907	-0.16551078	-0.60300442	-0.46824988	-0.581716275	-0.162882853	-0.71594524	-0.165732023	-0.188405376	-0.435478984	1.069896557	-0.603267949	-0.266728443	-0.195964382	0.167496301	-0.190981342	-0.087906982	-0.158750261	-0.072693189	-0.140221207	-0.08136734	-0.176322132	-0.154507533	0.196333642	-0.30197492	-0.034806486	-0.154004241	-0.109000464	-0.065733775	-0.384855369	-0.147472371	-0.284416894	-0.533410431	-0.736323943	-0.22092192	-0.338860963	-0.113092705	-0.141624157	-0.045947268	NA	-0.049767662	-0.038416587
189	1	174	0	-0.062254758	-0.069083189	-0.084654111	-0.058460735	-0.073202907	-0.274722572	-0.599369035	-0.46824988	-0.596600272	-0.162882853	-0.720201031	-0.165732023	-0.188405376	-0.418573301	1.054475483	-0.638210896	-0.276355447	-0.195964382	1.20026648	-0.190981342	-0.087906982	-0.158750261	-0.072693189	-0.140221207	-0.08136734	0.319522524	-0.154507533	1.052589162	-0.30197492	-0.034806486	-0.154004241	-0.109000464	-0.065733775	-0.419012434	-0.147472371	-0.284416894	-0.36279076	-0.755625371	-0.22092192	-0.338860963	-0.113092705	-0.141624157	-0.045947268	NA	-0.049767662	-0.038416587
190	1	230	0	-0.062254758	-0.069083189	-0.084654111	-0.058460735	-0.073202907	0.37153011	0.435145666	0.019674805	-0.596600272	-0.162882853	-0.720201031	-0.165732023	-0.188405376	0.00892739	0.335236285	0.504516502	0.807418233	-0.195964382	-0.750622647	-0.190981342	-0.087906982	-0.158750261	-0.072693189	-0.140221207	-0.08136734	-0.469526215	-0.154507533	-0.601168282	-0.30197492	-0.034806486	-0.154004241	-0.109000464	-0.065733775	1.302461571	-0.147472371	-0.284416894	-0.364751905	-0.755625371	-0.22092192	-0.338860963	-0.113092705	-0.141624157	-0.045947268	NA	-0.049767662	-0.038416587
191	1	208	0	-0.062254758	-0.069083189	-0.084654111	-0.058460735	-0.073202907	-0.274722572	0.161005388	0.290363497	3.028092903	-0.162882853	1.01794213	-0.165732023	-0.188405376	0.024707112	-1.456835982	1.606156885	-0.276355447	-0.195964382	-0.179306004	-0.190981342	-0.087906982	-0.158750261	-0.072693189	-0.140221207	-0.08136734	-0.469526215	-0.154507533	0.069271494	-0.30197492	-0.034806486	-0.154004241	-0.109000464	-0.065733775	-0.419012434	-0.147472371	-0.284416894	-0.343179303	-0.297132421	-0.22092192	0.780522815	-0.113092705	-0.141624157	-0.045947268	NA	-0.049767662	-0.038416587
192	1	221	0	-0.062254758	-0.069083189	-0.084654111	-0.058460735	-0.073202907	-0.274722572	1.31408876	-0.211664372	-0.418044349	-0.162882853	-0.40372712	-0.165732023	-0.188405376	-0.364308691	0.696268006	-0.330438924	-0.276355447	-0.195964382	-0.750622647	-0.190981342	-0.087906982	-0.158750261	-0.072693189	-0.140221207	-0.08136734	-0.469526215	-0.154507533	-0.601168282	-0.30197492	-0.034806486	-0.154004241	-0.109000464	-0.065733775	-0.419012434	-0.147472371	-0.284416894	-0.115686408	0.123300632	-0.22092192	-0.338860963	-0.113092705	-0.141624157	-0.045947268	NA	-0.049767662	-0.038416587
193	1	225	0	-0.062254758	-0.069083189	-0.084654111	-0.058460735	-0.073202907	-0.274722572	0.404941876	0.496190764	-0.596600272	-0.162882853	-0.720201031	-0.165732023	-0.188405376	0.66255438	0.528391677	0.417758058	-0.276355447	-0.195964382	-0.750622647	-0.190981342	-0.087906982	-0.158750261	-0.072693189	-0.140221207	-0.08136734	-0.469526215	-0.154507533	-0.601168282	-0.30197492	-0.034806486	-0.154004241	-0.109000464	-0.065733775	-0.419012434	-0.147472371	-0.284416894	0.199220894	-0.755625371	-0.22092192	-0.338860963	-0.113092705	-0.141624157	-0.045947268	NA	-0.049767662	-0.038416587
194	1	230	0	-0.062254758	-0.069083189	-0.084654111	-0.058460735	-0.073202907	0.033820302	-0.923805185	-0.479394908	-0.596600272	-0.162882853	-0.720201031	-0.165732023	-0.188405376	-0.446204085	0.888432448	-0.768196896	0.924473553	-0.195964382	-0.750622647	-0.190981342	-0.087906982	-0.158750261	-0.072693189	-0.140221207	-0.08136734	-0.469526215	-0.154507533	-0.601168282	-0.30197492	-0.034806486	-0.154004241	-0.109000464	-0.065733775	1.652923048	-0.147472371	-0.284416894	-0.602050529	-0.755625371	-0.22092192	-0.338860963	-0.113092705	-0.141624157	-0.045947268	NA	-0.049767662	-0.038416587
195	1	160	0	-0.062254758	-0.069083189	-0.084654111	-0.058460735	-0.073202907	-0.274722572	0.575981476	-0.19592355	0.161761872	-0.162882853	-0.47711588	-0.165732023	-0.188405376	-0.234953485	0.220262991	0.970367526	-0.276355447	-0.195964382	-0.750622647	-0.190981342	-0.087906982	-0.158750261	-0.072693189	-0.140221207	-0.08136734	-0.469526215	-0.154507533	-0.601168282	-0.30197492	-0.034806486	-0.154004241	-0.109000464	-0.065733775	-0.419012434	-0.147472371	-0.284416894	-0.302091133	0.027476456	-0.22092192	-0.167086623	-0.113092705	-0.141624157	-0.045947268	NA	-0.049767662	-0.038416587
196	1	221	0	-0.062254758	-0.069083189	-0.084654111	-0.058460735	-0.073202907	-0.274722572	-0.627477621	-0.468734446	-0.491059199	-0.162882853	1.120295793	-0.165732023	-0.188405376	-0.433297602	-0.55685467	-0.755743391	-0.276355447	-0.195964382	0.641252321	-0.190981342	-0.087906982	-0.158750261	-0.072693189	-0.140221207	-0.08136734	0.752785844	-0.154507533	1.611724744	1.05812685	-0.034806486	-0.154004241	-0.109000464	-0.065733775	-0.419012434	-0.147472371	-0.284416894	-0.464770333	1.771466202	-0.22092192	-0.259580499	-0.113092705	-0.141624157	-0.045947268	NA	-0.049767662	-0.038416587
197	1	114	0	-0.062254758	-0.069083189	-0.084654111	-0.058460735	-0.073202907	-0.274722572	0.403421467	-0.296581744	0.040830623	-0.162882853	-0.531973823	-0.165732023	-0.188405376	-0.261924165	0.652152774	0.031417485	-0.276355447	-0.195964382	-0.750622647	-0.190981342	-0.087906982	-0.158750261	-0.072693189	-0.140221207	-0.08136734	-0.469526215	-0.154507533	-0.601168282	-0.30197492	-0.034806486	-0.154004241	-0.109000464	-0.065733775	-0.419012434	-0.147472371	-0.284416894	-0.202147782	-0.07899488	-0.22092192	-0.102487726	-0.113092705	-0.141624157	-0.045947268	NA	-0.049767662	-0.038416587
198	1	148	0	-0.062254758	-0.069083189	-0.084654111	-0.058460735	-0.073202907	-0.191815662	-0.8636645	-0.477941209	-0.596600272	-0.162882853	-0.720201031	-0.165732023	-0.188405376	-0.446022372	1.149778218	-0.731134213	-0.239535271	-0.195964382	-0.750622647	-0.190981342	-0.087906982	-0.158750261	-0.072693189	-0.140221207	-0.08136734	-0.469526215	-0.154507533	-0.601168282	-0.30197492	-0.034806486	-0.154004241	-0.109000464	-0.065733775	-0.092166913	-0.147472371	-0.284416894	-0.600089383	-0.755625371	-0.22092192	-0.338860963	-0.113092705	-0.141624157	-0.045947268	NA	-0.049767662	-0.038416587
199	1	208	0	-0.062254758	-0.069083189	-0.084654111	-0.058460735	-0.073202907	1.444176061	-0.927673039	-0.479394908	-0.596600272	-0.162882853	-0.720201031	-0.165732023	-0.184398408	-0.446204085	0.664421555	-0.478778133	1.377490233	-0.195964382	-0.750622647	-0.190981342	-0.087906982	-0.158750261	-0.072693189	-0.140221207	-0.08136734	-0.469526215	-0.154507533	-0.601168282	-0.30197492	-0.034806486	-0.154004241	-0.109000464	-0.065733775	0.698152635	-0.147472371	-0.284416894	-0.602050529	-0.755625371	-0.22092192	-0.338860963	-0.113092705	-0.141624157	-0.045947268	NA	-0.049767662	-0.038416587
200	1	208	0	-0.062254758	-0.069083189	-0.084654111	-0.058460735	-0.073202907	2.596591599	-0.933313996	-0.478425775	-0.596600272	-0.162882853	-0.720201031	-0.165732023	-0.188405376	-0.446022372	-0.954246685	-0.495744907	8.225886444	-0.195964382	-0.750622647	-0.190981342	-0.087906982	-0.158750261	-0.072693189	-0.140221207	-0.08136734	-0.469526215	-0.154507533	-0.601168282	-0.30197492	-0.034806486	-0.154004241	-0.109000464	-0.065733775	3.287398888	-0.121884837	-0.284416894	-0.602050529	-0.755625371	-0.22092192	-0.338860963	-0.113092705	-0.141624157	-0.045947268	NA	-0.049767662	-0.038416587
201	1	224	0	-0.062254758	-0.069083189	-0.084654111	-0.058460735	-0.073202907	-0.170259119	1.41990243	-0.408795829	-0.558037188	-0.162882853	-0.708158051	-0.165732023	-0.188405376	-0.410396181	0.131152381	1.471656989	-0.26332205	-0.195964382	3.04638528	-0.190981342	-0.087906982	-0.158750261	-0.072693189	-0.140221207	-0.08136734	6.788946033	0.513006969	0.279467566	-0.234556781	-0.034806486	-0.154004241	-0.109000464	-0.065733775	-0.327805628	-0.057915999	-0.242684702	-0.415956786	-0.695865181	-0.22092192	-0.332988336	-0.113092705	-0.141624157	-0.045947268	NA	-0.049767662	-0.038416587
202	1	221	0	-0.062254758	-0.069083189	-0.084654111	-0.058460735	-0.073202907	-0.274722572	-0.090367973	-0.014211142	0.271114636	-0.162882853	1.172640018	-0.165732023	-0.188405376	-0.288914638	-0.70314087	-0.517748627	-0.276355447	-0.195964382	0.045767673	-0.190981342	-0.087906982	-0.158750261	-0.072693189	-0.140221207	-0.08136734	-0.384148732	-0.154507533	0.723904809	1.168367914	-0.034806486	-0.154004241	-0.109000464	-0.065733775	-0.419012434	-0.147472371	-0.284416894	-0.237277438	2.115733093	-0.22092192	0.376051637	-0.113092705	-0.141624157	-0.045947268	NA	-0.049767662	-0.038416587
203	1	240	0	-0.062254758	-0.069083189	-0.084654111	-0.058460735	-0.073202907	-0.274722572	-0.683537472	-0.477941209	-0.596600272	-0.162882853	-0.720201031	-0.165732023	-0.188405376	-0.446022372	1.072504596	-0.517346835	-0.276355447	-0.195964382	-0.750622647	-0.190981342	-0.087906982	-0.158750261	-0.072693189	-0.140221207	-0.08136734	-0.469526215	-0.154507533	-0.601168282	-0.30197492	-0.034806486	-0.154004241	-0.109000464	-0.065733775	-0.419012434	-0.147472371	-0.284416894	-0.600089383	-0.755625371	-0.22092192	-0.338860963	-0.113092705	-0.141624157	-0.045947268	NA	-0.049767662	-0.038416587
204	1	244	0	-0.062254758	-0.069083189	-0.084654111	-0.058460735	-0.073202907	-0.274722572	0.317983278	-0.224512969	-0.53165192	-0.162882853	-0.613518954	-0.165732023	-0.188405376	-0.264786195	0.719330429	0.050393985	-0.276355447	-0.195964382	-0.750622647	-0.190981342	-0.087906982	-0.158750261	-0.072693189	-0.140221207	-0.08136734	-0.469526215	-0.154507533	-0.601168282	-0.30197492	-0.034806486	-0.154004241	-0.109000464	-0.065733775	-0.419012434	-0.147472371	-0.284416894	-0.178443069	-0.578274873	-0.22092192	-0.338860963	-0.113092705	-0.141624157	-0.045947268	NA	-0.049767662	-0.038416587
205	1	251	0	-0.062254758	-0.069083189	-0.084654111	-0.058460735	-0.073202907	-0.274722572	0.381596466	0.827255376	0.017199155	-0.162882853	-0.521721406	-0.165732023	-0.188405376	1.440753957	0.396936397	-0.059755191	-0.276355447	-0.195964382	0.019722643	-0.190981342	-0.087906982	-0.158750261	-0.072693189	-0.140221207	-0.08136734	-0.146543665	-0.154507533	0.000372041	-0.281230877	-0.034806486	-0.154004241	-0.109000464	-0.065733775	-0.419012434	-0.147472371	-0.284416894	0.597144743	-0.370204733	-0.22092192	0.334838661	-0.113092705	-0.141624157	-0.045947268	NA	-0.049767662	-0.038416587
206	1	224	0	-0.062254758	-0.069083189	-0.084654111	-0.058460735	-0.073202907	-0.146517425	1.57983733	-0.40864821	-0.558037188	-0.162882853	-0.708158051	-0.165732023	-0.188405376	-0.410393145	0.073977825	1.62729716	-0.26220492	-0.195964382	2.868155533	-0.190981342	-0.087906982	-0.158750261	-0.072693189	-0.140221207	-0.08136734	6.470526742	0.513006969	0.189799848	-0.234556781	-0.034806486	-0.154004241	-0.109000464	-0.065733775	-0.307552538	-0.057915999	-0.242684702	-0.415741692	-0.695865181	-0.22092192	-0.332988336	-0.113092705	-0.141624157	-0.045947268	NA	-0.049767662	-0.038416587
207	1	251	0	-0.062254758	-0.069083189	-0.084654111	-0.058460735	-0.073202907	-0.274722572	0.986846369	1.19570763	0.547913448	-0.162882853	-0.130810622	-0.165732023	-0.188405376	0.918914004	-0.130398182	0.6224886	-0.276355447	-0.195964382	-0.750622647	-0.190981342	-0.087906982	-0.158750261	-0.072693189	-0.140221207	-0.08136734	-0.469526215	-0.154507533	-0.601168282	-0.30197492	-0.034806486	-0.154004241	-0.109000464	-0.065733775	-0.419012434	-0.147472371	-0.284416894	0.440596696	0.429196242	-0.22092192	0.220506759	-0.113092705	-0.141624157	-0.045947268	NA	-0.049767662	-0.038416587
208	1	252	0	-0.062254758	-0.069083189	-0.084654111	-0.058460735	-0.073202907	-0.274722572	-0.057016368	0.245366953	-0.391264639	2.795530032	-0.659244567	10.50697019	-0.188405376	0.309805308	-1.154408287	-0.013282378	-0.276355447	-0.195964382	-0.750622647	-0.190981342	-0.087906982	-0.158750261	-0.072693189	-0.140221207	-0.08136734	-0.469526215	-0.154507533	-0.601168282	-0.30197492	-0.034806486	-0.154004241	-0.109000464	-0.065733775	-0.419012434	-0.147472371	-0.284416894	0.835469231	-0.653985001	2.420905223	-0.247835245	3.845903338	6.745951623	-0.045947268	NA	-0.049767662	-0.038416587
209	1	240	0	-0.062254758	-0.069083189	-0.084654111	-0.058460735	-0.073202907	-0.274722572	-0.67789858	-0.477941209	-0.596600272	-0.162882853	-0.720201031	-0.165732023	-0.188405376	-0.446022372	1.072204841	-0.516601787	-0.276355447	-0.195964382	-0.750622647	-0.190981342	-0.087906982	-0.158750261	-0.072693189	-0.140221207	-0.08136734	-0.469526215	-0.154507533	-0.601168282	-0.30197492	-0.034806486	-0.154004241	-0.109000464	-0.065733775	-0.419012434	-0.147472371	-0.284416894	-0.600089383	-0.755625371	-0.22092192	-0.338860963	-0.113092705	-0.141624157	-0.045947268	NA	-0.049767662	-0.038416587
210	1	251	0	-0.062254758	-0.069083189	-0.084654111	-0.058460735	-0.073202907	-0.274722572	-0.23110971	-0.373759428	-0.18542092	-0.162882853	0.11371086	-0.165732023	-0.188405376	-0.308999778	0.213989291	-0.512122513	-0.276355447	-0.195964382	1.591504842	-0.190981342	-0.087906982	-0.158750261	-0.072693189	-0.140221207	-0.08136734	1.031287387	-0.154507533	1.241636353	-0.30197492	-0.034806486	-0.154004241	-0.109000464	-0.065733775	-0.419012434	-0.147472371	-0.284416894	0.097054026	0.492484755	-0.22092192	-0.327892351	-0.113092705	-0.141624157	-0.045947268	NA	-0.049767662	-0.038416587
211	1	161	0	-0.062254758	-0.069083189	-0.084654111	-0.058460735	-0.073202907	-0.274722572	-0.722287276	-0.414475824	-0.58239282	-0.162882853	-0.58256168	-0.165732023	-0.188405376	-0.369287932	0.938872797	-0.689723096	-0.276355447	-0.195964382	1.303891039	-0.190981342	-0.087906982	-0.158750261	-0.072693189	-0.140221207	-0.08136734	-0.408202113	-0.154507533	3.891545723	-0.30197492	-0.034806486	-0.154004241	-0.109000464	-0.065733775	-0.419012434	-0.147472371	-0.284416894	-0.084812226	-0.595120751	-0.22092192	-0.338860963	-0.113092705	-0.141624157	-0.045947268	NA	-0.049767662	-0.038416587
212	1	250	0	-0.062254758	-0.069083189	-0.084654111	-0.058460735	-0.073202907	0.464860779	0.207852868	-0.225609355	-0.596600272	-0.162882853	-0.720201031	-0.165732023	-0.188405376	-0.290424023	0.718793592	0.20528495	-0.110321177	-0.195964382	-0.750622647	-0.190981342	-0.087906982	-0.158750261	-0.072693189	-0.140221207	-0.08136734	-0.469526215	-0.154507533	-0.601168282	-0.30197492	-0.034806486	-0.154004241	-0.109000464	-0.065733775	0.125697608	-0.147472371	-0.284416894	-0.343179303	-0.755625371	-0.22092192	-0.338860963	-0.113092705	-0.141624157	-0.045947268	NA	-0.049767662	-0.038416587
213	1	114	0	-0.062254758	-0.069083189	-0.084654111	-0.058460735	-0.073202907	-0.274722572	2.000714985	-0.473585575	-0.596600272	-0.162882853	-0.720201031	-0.165732023	-0.188405376	-0.444428043	-0.133671838	2.480028796	-0.276355447	-0.195964382	-0.750622647	-0.190981342	-0.087906982	-0.158750261	-0.072693189	-0.140221207	-0.08136734	-0.469526215	-0.154507533	-0.601168282	-0.30197492	-0.034806486	-0.154004241	-0.109000464	-0.065733775	-0.419012434	-0.147472371	-0.284416894	-0.594464347	-0.755625371	-0.22092192	-0.338860963	-0.113092705	-0.141624157	-0.045947268	NA	-0.049767662	-0.038416587
214	1	208	0	-0.062254758	-0.069083189	-0.084654111	-0.058460735	-0.073202907	1.444176061	-0.927673039	-0.479394908	-0.596600272	-0.162882853	-0.720201031	-0.165732023	-0.188405376	-0.446204085	0.658566067	-0.478778133	1.402339433	-0.195964382	-0.750622647	-0.190981342	-0.087906982	-0.158750261	-0.072693189	-0.140221207	-0.08136734	-0.469526215	-0.154507533	-0.601168282	-0.30197492	-0.034806486	-0.154004241	-0.109000464	-0.065733775	0.595970952	-0.147472371	-0.284416894	-0.602050529	-0.755625371	-0.22092192	-0.338860963	-0.113092705	-0.141624157	-0.045947268	NA	-0.049767662	-0.038416587
215	1	241	0	-0.062254758	-0.069083189	-0.084654111	-0.058460735	-0.073202907	-0.274722572	-0.318505356	-0.305573577	-0.595247182	-0.162882853	-0.719838668	-0.165732023	-0.188405376	-0.336460445	0.851155346	-0.155149516	-0.276355447	-0.195964382	-0.704997654	2.103043322	-0.087906982	-0.158750261	-0.072693189	-0.140221207	-0.08136734	-0.438787141	-0.154507533	-0.601168282	-0.30197492	-0.034806486	0.555893327	0.869686997	-0.065733775	-0.419012434	-0.147472371	-0.284416894	-0.217665982	-0.748201745	-0.22092192	-0.338860963	-0.113092705	-0.141624157	-0.045947268	NA	-0.049767662	-0.038416587
216	1	250	0	-0.062254758	-0.069083189	-0.084654111	-0.058460735	-0.073202907	2.286337295	-0.016519107	-0.352242303	-0.596600272	-0.162882853	-0.720201031	-0.165732023	-0.188405376	-0.349141111	0.570430977	-0.059584083	1.001172887	-0.195964382	-0.750622647	-0.190981342	-0.087906982	-0.158750261	-0.072693189	-0.140221207	-0.08136734	-0.469526215	-0.154507533	-0.601168282	-0.30197492	-0.034806486	-0.154004241	-0.109000464	-0.065733775	2.471124949	-0.134678604	-0.284416894	-0.372596488	-0.755625371	-0.22092192	-0.338860963	-0.113092705	-0.141624157	-0.045947268	NA	-0.049767662	-0.038416587
217	1	251	0	-0.062254758	-0.069083189	-0.084654111	-0.058460735	-0.073202907	-0.274722572	-0.267075412	-0.368522456	-0.151230738	-0.162882853	0.140726716	-0.165732023	-0.188405376	-0.316211741	0.19924824	-0.520047333	-0.276355447	-0.195964382	1.41608119	-0.190981342	-0.087906982	-0.158750261	-0.072693189	-0.140221207	-0.08136734	1.013333865	-0.154507533	1.08440008	-0.30197492	-0.034806486	-0.154004241	-0.109000464	-0.065733775	-0.419012434	-0.147472371	-0.284416894	0.019839116	0.517852774	-0.22092192	-0.297752574	-0.113092705	-0.141624157	-0.045947268	NA	-0.049767662	-0.038416587
218	1	251	0	-0.062254758	-0.069083189	-0.084654111	-0.058460735	-0.073202907	-0.084789021	1.328198856	1.042037809	0.103558225	-0.162882853	-0.113225049	-0.165732023	-0.188405376	0.121309754	0.132362687	-0.048724496	0.195694552	-0.195964382	-0.750622647	-0.190981342	-0.087906982	-0.158750261	-0.072693189	-0.140221207	-0.08136734	-0.469526215	-0.154507533	-0.601168282	-0.30197492	-0.034806486	-0.154004241	-0.109000464	-0.065733775	2.323106212	-0.147472371	-0.284416894	1.077189698	1.373959746	-0.22092192	0.357045337	-0.113092705	-0.141624157	-0.045947268	NA	-0.049767662	-0.038416587
219	1	252	0	-0.062254758	-0.069083189	-0.084654111	-0.058460735	-0.073202907	0.334292136	0.391500388	-0.10385593	-0.593894091	-0.162882853	-0.720050173	-0.165732023	-0.188405376	-0.0890213	0.479627017	-0.168220219	1.107266969	-0.195964382	1.428068552	-0.190981342	-0.087906982	-0.158750261	-0.072693189	-0.140221207	-0.08136734	1.169078867	0.045391512	0.483065542	-0.30197492	-0.034806486	-0.154004241	-0.109000464	-0.065733775	2.467393254	-0.019534697	-0.247321612	0.881515272	-0.755625371	-0.22092192	-0.338860963	-0.113092705	-0.141624157	-0.045947268	NA	-0.049767662	-0.038416587
220	1	153	0	-0.062254758	-0.069083189	-0.084654111	-0.058460735	-0.073202907	-0.274722572	-0.886076561	-0.479394908	-0.596600272	-0.162882853	-0.720201031	-0.165732023	-0.188405376	-0.445841115	1.14463831	-0.739999576	-0.202969139	-0.195964382	-0.750622647	-0.190981342	-0.087906982	-0.158750261	-0.072693189	-0.140221207	-0.08136734	-0.469526215	-0.154507533	-0.601168282	-0.30197492	-0.034806486	-0.154004241	-0.109000464	-0.065733775	-0.146186803	-0.147472371	-0.284416894	-0.590283655	-0.755625371	-0.22092192	-0.338860963	-0.113092705	-0.141624157	-0.045947268	NA	-0.049767662	-0.038416587
221	1	218	0	-0.062254758	-0.069083189	-0.084654111	-0.058460735	-0.073202907	-0.274722572	-0.946812655	-0.443052426	-0.596600272	-0.162882853	-0.720201031	-0.165732023	-0.188405376	-0.390033609	1.158873608	-0.753778702	-0.275196002	-0.195964382	-0.750622647	-0.190981342	-0.087906982	-0.158750261	-0.072693189	-0.140221207	-0.08136734	-0.469526215	-0.154507533	-0.601168282	-0.30197492	-0.034806486	-0.154004241	-0.109000464	-0.065733775	-0.39384407	-0.147472371	-0.284416894	-0.52948814	-0.755625371	-0.22092192	-0.338860963	-0.113092705	-0.141624157	-0.045947268	NA	-0.049767662	-0.038416587
222	1	206	0	-0.062254758	-0.069083189	-0.084654111	-0.058460735	-0.073202907	-0.274722572	-0.33994192	-0.451290055	-0.594570636	-0.162882853	-0.72001985	-0.165732023	-0.188405376	-0.422754282	1.030385619	-0.529262251	-0.276355447	-0.195964382	0.598592387	-0.190981342	-0.087906982	-0.158750261	-0.072693189	-0.140221207	-0.08136734	-0.149360655	-0.154507533	0.615408613	-0.30197492	-0.034806486	-0.154004241	-0.109000464	-0.065733775	-0.419012434	-0.147472371	-0.284416894	-0.370635342	-0.750057652	-0.22092192	-0.338860963	-0.113092705	-0.141624157	-0.045947268	NA	-0.049767662	-0.038416587
223	1	229	0	-0.062254758	-0.069083189	-0.084654111	-0.058460735	-0.073202907	-0.274722572	-0.834449646	-0.462919649	-0.596600272	-0.162882853	-0.720201031	-0.165732023	-0.188405376	-0.436024329	1.112997043	-0.621755134	-0.276355447	-0.195964382	-0.750622647	-0.190981342	-0.087906982	-0.158750261	-0.072693189	-0.140221207	-0.08136734	-0.469526215	-0.154507533	-0.601168282	-0.30197492	-0.034806486	-0.154004241	-0.109000464	-0.065733775	-0.419012434	-0.147472371	-0.284416894	-0.566749907	-0.755625371	-0.22092192	-0.338860963	-0.113092705	-0.141624157	-0.045947268	NA	-0.049767662	-0.038416587
224	1	213	0	-0.062254758	-0.069083189	-0.084654111	-0.058460735	-0.073202907	0.236443677	-0.455413987	0.267574793	-0.596600272	-0.162882853	-0.720201031	-0.165732023	-0.188405376	0.12809017	0.509282187	-0.0290661	0.303207249	-0.195964382	-0.750622647	5.510329759	-0.087906982	-0.158750261	-0.072693189	-0.140221207	-0.08136734	-0.469526215	-0.154507533	-0.601168282	-0.30197492	-0.034806486	0.60547001	7.363222618	-0.065733775	1.238242513	-0.057915999	-0.284416894	-0.3760171	-0.755625371	-0.22092192	-0.338860963	-0.113092705	-0.141624157	-0.045947268	NA	-0.049767662	-0.038416587
225	1	248	0	-0.062254758	-0.069083189	-0.084654111	-0.058460735	-0.073202907	0.109892868	0.067739327	-0.362129833	-0.596600272	-0.162882853	-0.720201031	-0.165732023	-0.188405376	-0.350223492	0.856864683	-0.077315797	-0.174847507	-0.195964382	-0.750622647	-0.190981342	-0.087906982	-0.158750261	-0.072693189	-0.140221207	-0.08136734	-0.469526215	-0.154507533	-0.601168282	-0.30197492	-0.034806486	-0.154004241	-0.109000464	-0.065733775	-0.039950534	-0.147472371	-0.284416894	-0.441236586	-0.755625371	-0.22092192	-0.338860963	-0.113092705	-0.141624157	-0.045947268	NA	-0.049767662	-0.038416587
226	1	250	0	-0.062254758	-0.069083189	-0.084654111	-0.058460735	-0.073202907	-0.227239184	-0.67913847	-0.444779844	-0.596600272	-0.162882853	-0.720201031	-0.165732023	-0.188405376	-0.432397368	1.087444362	-0.575826039	-0.248866295	-0.195964382	-0.750622647	-0.190981342	-0.087906982	-0.158750261	-0.072693189	-0.140221207	-0.08136734	-0.469526215	-0.154507533	-0.601168282	-0.30197492	-0.034806486	-0.154004241	-0.109000464	-0.065733775	-0.257215811	-0.147472371	-0.284416894	-0.589432288	-0.755625371	-0.22092192	-0.338860963	-0.113092705	-0.141624157	-0.045947268	NA	-0.049767662	-0.038416587
227	1	250	0	-0.062254758	-0.069083189	-0.084654111	-0.058460735	-0.073202907	-0.227239184	-0.79371185	-0.477941209	-0.596600272	-0.162882853	-0.720201031	-0.165732023	-0.188405376	-0.446022372	1.146224832	-0.716797285	-0.248866295	-0.195964382	-0.750622647	-0.190981342	-0.087906982	-0.158750261	-0.072693189	-0.140221207	-0.08136734	-0.469526215	-0.154507533	-0.601168282	-0.30197492	-0.034806486	-0.154004241	-0.109000464	-0.065733775	-0.257215811	-0.147472371	-0.284416894	-0.600089383	-0.755625371	-0.22092192	-0.338860963	-0.113092705	-0.141624157	-0.045947268	NA	-0.049767662	-0.038416587
228	1	229	0	-0.062254758	-0.069083189	-0.084654111	-0.058460735	-0.073202907	-0.212994168	-0.748017582	-0.452743755	-0.596600272	-0.162882853	-0.720201031	-0.165732023	-0.188405376	-0.425299227	1.105887221	-0.613663382	-0.26696042	-0.195964382	-0.750622647	-0.190981342	-0.087906982	-0.158750261	-0.072693189	-0.140221207	-0.08136734	-0.469526215	-0.154507533	-0.601168282	-0.30197492	-0.034806486	-0.154004241	-0.109000464	-0.065733775	-0.327327681	-0.147472371	-0.284416894	-0.588322509	-0.755625371	-0.22092192	-0.338860963	-0.113092705	-0.141624157	-0.045947268	NA	-0.049767662	-0.038416587
229	1	248	0	-0.062254758	-0.069083189	-0.084654111	-0.058460735	-0.073202907	-0.274722572	-0.875046129	-0.476002943	-0.596600272	-0.162882853	-0.720201031	-0.165732023	-0.188405376	-0.444749922	1.165409563	-0.748742984	-0.276355447	-0.195964382	-0.750622647	-0.190981342	-0.087906982	-0.158750261	-0.072693189	-0.140221207	-0.08136734	-0.469526215	-0.154507533	-0.601168282	-0.30197492	-0.034806486	-0.154004241	-0.109000464	-0.065733775	-0.419012434	-0.147472371	-0.284416894	-0.5922448	-0.755625371	-0.22092192	-0.338860963	-0.113092705	-0.141624157	-0.045947268	NA	-0.049767662	-0.038416587
230	1	229	0	-0.062254758	-0.069083189	-0.084654111	-0.058460735	-0.073202907	-0.227239184	-1.037647175	-0.479394908	-0.596600272	-0.162882853	-0.720201031	-0.165732023	-0.188405376	-0.446204085	1.186435488	-0.803398301	-0.27136797	-0.195964382	-0.750622647	-0.190981342	-0.087906982	-0.158750261	-0.072693189	-0.140221207	-0.08136734	-0.469526215	-0.154507533	-0.601168282	-0.30197492	-0.034806486	-0.154004241	-0.109000464	-0.065733775	-0.379462148	-0.147472371	-0.284416894	-0.602050529	-0.755625371	-0.22092192	-0.338860963	-0.113092705	-0.141624157	-0.045947268	NA	-0.049767662	-0.038416587
231	1	248	0	-0.062254758	-0.069083189	-0.084654111	-0.058460735	-0.073202907	-0.227239184	-1.037647175	-0.479394908	-0.596600272	-0.162882853	-0.720201031	-0.165732023	-0.188405376	-0.446204085	1.186435488	-0.803398301	-0.27136797	-0.195964382	-0.750622647	-0.190981342	-0.087906982	-0.158750261	-0.072693189	-0.140221207	-0.08136734	-0.469526215	-0.154507533	-0.601168282	-0.30197492	-0.034806486	-0.154004241	-0.109000464	-0.065733775	-0.379462148	-0.147472371	-0.284416894	-0.602050529	-0.755625371	-0.22092192	-0.338860963	-0.113092705	-0.141624157	-0.045947268	NA	-0.049767662	-0.038416587
232	1	319	0	-0.062254758	-0.069083189	-0.084654111	-0.058460735	-0.073202907	0.109892868	0.068038363	-0.362129833	-0.596600272	-0.162882853	-0.720201031	-0.165732023	-0.188405376	-0.350223492	0.855037989	-0.075303631	-0.170562223	-0.195964382	-0.750622647	-0.190981342	-0.087906982	-0.158750261	-0.072693189	-0.140221207	-0.08136734	-0.469526215	-0.154507533	-0.601168282	-0.30197492	-0.034806486	-0.154004241	-0.109000464	-0.065733775	-0.011675364	-0.147472371	-0.284416894	-0.441236586	-0.755625371	-0.22092192	-0.338860963	-0.113092705	-0.141624157	-0.045947268	NA	-0.049767662	-0.038416587
233	1	208	0	-0.062254758	-0.069083189	-0.084654111	-0.058460735	-0.073202907	-0.274722572	0.040951936	-0.091867312	1.336376837	-0.162882853	-0.248855313	-0.165732023	-0.188405376	-0.178667497	0.170263185	0.445311121	-0.276355447	-0.195964382	0.639056829	-0.190981342	-0.087906982	-0.158750261	-0.072693189	-0.140221207	-0.08136734	-0.227623348	-0.154507533	0.909282644	-0.30197492	-0.034806486	-0.154004241	-0.109000464	-0.065733775	-0.419012434	-0.147472371	-0.284416894	-0.331500111	-0.351599088	-0.22092192	0.081647468	-0.113092705	-0.141624157	-0.045947268	NA	-0.049767662	-0.038416587
234	1	213	0	-0.062254758	-0.069083189	-0.084654111	-0.058460735	-0.073202907	-0.274722572	0.560896102	1.433796394	-0.474099855	-0.162882853	-0.671744786	-0.165732023	-0.188405376	2.626507675	-0.777292308	2.813920941	-0.276355447	-0.195964382	-0.750622647	-0.190981342	-0.087906982	-0.158750261	-0.072693189	-0.140221207	-0.08136734	-0.469526215	-0.154507533	-0.601168282	-0.30197492	-0.034806486	-0.154004241	-0.109000464	-0.065733775	-0.419012434	-0.147472371	-0.284416894	-0.33465246	-0.557230572	-0.22092192	-0.338860963	-0.113092705	-0.141624157	-0.045947268	NA	-0.049767662	-0.038416587
235	1	238	0	-0.062254758	-0.069083189	-0.084654111	-0.058460735	-0.073202907	-0.274722572	1.98212323	0.677029358	-0.543153191	-0.162882853	-0.713003446	-0.165732023	-0.188405376	0.175662002	0.245957622	1.172729747	-0.276355447	-0.195964382	0.680878021	-0.190981342	-0.087906982	-0.158750261	-0.072693189	-0.140221207	-0.08136734	1.858377911	-0.154507533	0.098143063	-0.291602898	-0.034806486	-0.154004241	-0.109000464	-0.065733775	-0.419012434	-0.147472371	-0.284416894	0.256939449	-0.680301074	-0.22092192	-0.309497828	-0.113092705	-0.141624157	-0.045947268	NA	-0.049767662	-0.038416587
236	1	243	0	-0.062254758	-0.069083189	-0.084654111	-0.058460735	-0.073202907	-0.274722572	1.438368904	-0.324587621	-0.570243735	-0.162882853	-0.653612789	-0.165732023	-0.188405376	-0.343191941	0.680245727	0.15493975	-0.276355447	-0.195964382	0.668630468	-0.190981342	-0.087906982	-0.158750261	-0.072693189	-0.140221207	-0.08136734	-0.064853947	-0.154507533	0.601577041	-0.032302366	-0.034806486	-0.154004241	-0.109000464	-0.065733775	-0.419012434	-0.147472371	-0.284416894	-0.192171088	-0.488092042	-0.22092192	-0.338860963	-0.113092705	-0.141624157	-0.045947268	NA	-0.049767662	-0.038416587
237	1	317	0	-0.062254758	-0.069083189	-0.084654111	-0.058460735	-0.073202907	-0.274722572	0.363724751	-0.428515433	-0.596600272	-0.162882853	-0.720201031	-0.165732023	-0.188405376	-0.408437581	0.878391133	-0.136845177	-0.276355447	-0.195964382	0.352313928	-0.190981342	-0.087906982	-0.158750261	-0.072693189	-0.140221207	-0.08136734	1.00323536	-0.154507533	-0.154959813	-0.30197492	-0.034806486	-0.154004241	-0.109000464	-0.065733775	-0.419012434	-0.147472371	-0.284416894	-0.336285007	-0.755625371	-0.22092192	-0.338860963	-0.113092705	-0.141624157	-0.045947268	NA	-0.049767662	-0.038416587
238	1	229	0	-0.062254758	-0.069083189	-0.084654111	-0.058460735	-0.073202907	-0.212994168	-1.053834957	-0.479394908	-0.596600272	-0.162882853	-0.720201031	-0.165732023	-0.188405376	-0.446204085	1.187343991	-0.808256656	-0.26696042	-0.195964382	-0.750622647	-0.190981342	-0.087906982	-0.158750261	-0.072693189	-0.140221207	-0.08136734	-0.469526215	-0.154507533	-0.601168282	-0.30197492	-0.034806486	-0.154004241	-0.109000464	-0.065733775	-0.327327681	-0.147472371	-0.284416894	-0.602050529	-0.755625371	-0.22092192	-0.338860963	-0.113092705	-0.141624157	-0.045947268	NA	-0.049767662	-0.038416587
239	1	248	0	-0.062254758	-0.069083189	-0.084654111	-0.058460735	-0.073202907	-0.212994168	-1.033792941	-0.479394908	-0.596600272	-0.162882853	-0.720201031	-0.165732023	-0.188405376	-0.446204085	1.184976371	-0.802371887	-0.26696042	-0.195964382	-0.750622647	-0.190981342	-0.087906982	-0.158750261	-0.072693189	-0.140221207	-0.08136734	-0.469526215	-0.154507533	-0.601168282	-0.30197492	-0.034806486	-0.154004241	-0.109000464	-0.065733775	-0.327327681	-0.147472371	-0.284416894	-0.602050529	-0.755625371	-0.22092192	-0.338860963	-0.113092705	-0.141624157	-0.045947268	NA	-0.049767662	-0.038416587
240	1	213	0	-0.062254758	-0.069083189	-0.084654111	-0.058460735	-0.073202907	-0.274722572	0.303995974	0.174311477	-0.596600272	-0.162882853	-0.720201031	-0.165732023	-0.188405376	0.551432435	0.413290601	0.436520209	-0.276355447	-0.195964382	-0.750622647	4.793785276	-0.087906982	-0.158750261	-0.072693189	-0.140221207	-0.08136734	-0.469526215	-0.154507533	-0.601168282	-0.30197492	-0.034806486	1.891273646	7.900737067	-0.065733775	-0.419012434	-0.147472371	-0.284416894	-0.180280015	-0.755625371	-0.22092192	-0.338860963	-0.113092705	-0.141624157	-0.045947268	NA	-0.049767662	-0.038416587
241	1	270	0	-0.062254758	-0.069083189	-0.084654111	-0.058460735	-0.073202907	-0.274722572	-0.604668326	-0.479394908	-0.596600272	-0.162882853	-0.720201031	-0.165732023	-0.188405376	-0.446204085	0.971719191	-0.266774265	-0.276355447	-0.195964382	-0.750622647	-0.190981342	-0.087906982	-0.158750261	-0.072693189	-0.140221207	-0.08136734	-0.469526215	-0.154507533	-0.601168282	-0.30197492	-0.034806486	-0.154004241	-0.109000464	-0.065733775	-0.419012434	-0.147472371	-0.284416894	-0.602050529	-0.755625371	-0.22092192	-0.338860963	-0.113092705	-0.141624157	-0.045947268	NA	-0.049767662	-0.038416587
242	1	317	0	-0.062254758	-0.069083189	-0.084654111	-0.058460735	-0.073202907	-0.174928383	2.038217642	-0.182994475	-0.579010094	-0.162882853	-0.71386262	-0.165732023	-0.188405376	-0.299527676	0.010699817	1.899831172	-0.245248609	-0.195964382	0.933396432	-0.190981342	-0.087906982	-0.158750261	-0.072693189	-0.140221207	-0.08136734	2.946460776	-0.154507533	-0.284133494	-0.30197492	-0.034806486	-0.154004241	-0.109000464	-0.065733775	-0.26023743	-0.147472371	-0.173131049	-0.525565848	-0.718507241	-0.22092192	-0.338860963	-0.113092705	-0.141624157	-0.045947268	NA	-0.049767662	-0.038416587
243	1	319	0	-0.062254758	-0.069083189	-0.084654111	-0.058460735	-0.073202907	-0.274722572	-1.043311682	-0.479394908	-0.596600272	-0.162882853	-0.720201031	-0.165732023	-0.188405376	-0.446204085	1.190427409	-0.810377921	-0.276355447	-0.195964382	-0.750622647	-0.190981342	-0.087906982	-0.158750261	-0.072693189	-0.140221207	-0.08136734	-0.469526215	-0.154507533	-0.601168282	-0.30197492	-0.034806486	-0.154004241	-0.109000464	-0.065733775	-0.419012434	-0.147472371	-0.284416894	-0.602050529	-0.755625371	-0.22092192	-0.338860963	-0.113092705	-0.141624157	-0.045947268	NA	-0.049767662	-0.038416587
244	1	208	0	-0.062254758	-0.069083189	-0.084654111	-0.058460735	-0.073202907	-0.274722572	0.06657673	-0.08319885	1.561209877	-0.162882853	-0.191621186	-0.165732023	-0.188405376	-0.188232692	0.094684565	0.506609239	-0.276355447	-0.195964382	0.644073741	-0.190981342	-0.087906982	-0.158750261	-0.072693189	-0.140221207	-0.08136734	-0.216248	-0.154507533	0.895769765	-0.30197492	-0.034806486	-0.154004241	-0.109000464	-0.065733775	-0.419012434	-0.147472371	-0.284416894	-0.284344934	-0.322117213	-0.22092192	0.046468867	-0.113092705	-0.141624157	-0.045947268	NA	-0.049767662	-0.038416587
245	1	318	0	-0.062254758	-0.069083189	-0.084654111	-0.058460735	-0.073202907	-0.274722572	-0.034679757	-0.154873583	-0.596600272	-0.162882853	-0.720201031	-0.165732023	-0.188405376	-0.169571423	0.820217755	-0.064395123	-0.276355447	-0.195964382	0.129088569	-0.190981342	-0.087906982	-0.158750261	-0.072693189	-0.140221207	-0.08136734	-0.359246967	-0.154507533	0.274195252	-0.30197492	-0.034806486	-0.154004241	-0.109000464	-0.065733775	-0.419012434	-0.147472371	-0.284416894	0.017671496	-0.755625371	-0.22092192	-0.338860963	-0.113092705	-0.141624157	-0.045947268	NA	-0.049767662	-0.038416587
246	1	348	0	-0.062254758	-0.069083189	-0.084654111	-0.058460735	-0.073202907	-0.274722572	-0.40716716	-0.4041945	-0.596600272	-0.162882853	-0.720201031	-0.165732023	-0.188405376	-0.333531574	1.059284403	-0.526832378	-0.276355447	-0.195964382	-0.750622647	-0.190981342	-0.087906982	-0.158750261	-0.072693189	-0.140221207	-0.08136734	-0.469526215	-0.154507533	-0.601168282	-0.30197492	-0.034806486	-0.154004241	-0.109000464	-0.065733775	-0.419012434	-0.147472371	-0.284416894	-0.002730798	-0.755625371	-0.22092192	-0.338860963	-0.113092705	-0.141624157	-0.045947268	NA	-0.049767662	-0.038416587
247	1	568	0	-0.062254758	-0.069083189	-0.084654111	-0.058460735	-0.073202907	-0.274722572	-0.287955056	-0.318138129	-0.596600272	-0.162882853	-0.720201031	-0.165732023	-0.188405376	-0.255812869	1.062412365	-0.563862441	-0.276355447	-0.195964382	-0.750622647	-0.190981342	-0.087906982	-0.158750261	-0.072693189	-0.140221207	-0.08136734	-0.469526215	-0.154507533	-0.601168282	-0.30197492	-0.034806486	-0.154004241	-0.109000464	-0.065733775	-0.419012434	-0.147472371	-0.284416894	0.4215783	-0.755625371	-0.22092192	-0.338860963	-0.113092705	-0.141624157	-0.045947268	NA	-0.049767662	-0.038416587
248	1	229	0	-0.062254758	-0.069083189	-0.084654111	-0.058460735	-0.073202907	-0.274722572	-0.88245003	-0.474549244	-0.596600272	-0.162882853	-0.720201031	-0.165732023	-0.188405376	-0.444204326	1.160749562	-0.793134172	-0.181825267	-0.195964382	-0.750622647	-0.190981342	-0.087906982	-0.158750261	-0.072693189	-0.140221207	-0.08136734	-0.469526215	-0.154507533	-0.601168282	-0.30197492	-0.034806486	-0.154004241	-0.109000464	-0.065733775	0.508621539	-0.147472371	-0.284416894	-0.566749907	-0.755625371	-0.22092192	-0.338860963	-0.113092705	-0.141624157	-0.045947268	NA	-0.049767662	-0.038416587
249	1	240	0	-0.062254758	-0.069083189	-0.084654111	-0.058460735	-0.073202907	-0.274722572	-0.508577628	-0.444990692	-0.596600272	-0.162882853	-0.720201031	-0.165732023	-0.188405376	-0.422027155	1.045983182	-0.460459761	-0.276355447	-0.195964382	-0.750622647	-0.190981342	-0.087906982	-0.158750261	-0.072693189	-0.140221207	-0.08136734	-0.469526215	-0.154507533	-0.601168282	-0.30197492	-0.034806486	-0.154004241	-0.109000464	-0.065733775	-0.419012434	-0.147472371	-0.284416894	-0.576555635	-0.755625371	-0.22092192	-0.338860963	-0.113092705	-0.141624157	-0.045947268	NA	-0.049767662	-0.038416587
250	1	248	0	-0.062254758	-0.069083189	-0.084654111	-0.058460735	-0.073202907	-0.274722572	-1.043300051	-0.479394908	-0.596600272	-0.162882853	-0.720201031	-0.165732023	-0.188405376	-0.446204085	1.190427402	-0.810377904	-0.276355447	-0.195964382	-0.750622647	-0.190981342	-0.087906982	-0.158750261	-0.072693189	-0.140221207	-0.08136734	-0.469526215	-0.154507533	-0.601168282	-0.30197492	-0.034806486	-0.154004241	-0.109000464	-0.065733775	-0.419012434	-0.147472371	-0.284416894	-0.602050529	-0.755625371	-0.22092192	-0.338860963	-0.113092705	-0.141624157	-0.045947268	NA	-0.049767662	-0.038416587
251	1	317	0	-0.062254758	-0.069083189	-0.084654111	-0.058460735	-0.073202907	-0.265225895	1.768133337	-0.001153126	-0.000563829	-0.162882853	-0.426090574	-0.165732023	-0.188405376	-0.024112035	0.27288343	0.584334056	-0.276239502	-0.195964382	0.004526327	-0.190981342	-0.087906982	-0.158750261	-0.072693189	-0.140221207	-0.08136734	-0.147085133	-0.154507533	0.061949253	-0.177510664	-0.034806486	-0.154004241	-0.109000464	-0.065733775	-0.415416953	-0.147472371	-0.284416894	1.021867431	0.201481416	-0.22092192	-0.004121224	-0.113092705	-0.141624157	-0.045947268	NA	-0.049767662	-0.038416587
252	1	319	0	-0.062254758	-0.069083189	-0.084654111	-0.058460735	-0.073202907	-0.274722572	-1.001045242	-0.479394908	-0.596600272	-0.162882853	-0.720201031	-0.165732023	-0.188405376	-0.445658489	1.185737489	-0.798926315	-0.276355447	-0.195964382	-0.750622647	-0.190981342	-0.087906982	-0.158750261	-0.072693189	-0.140221207	-0.08136734	-0.469526215	-0.154507533	-0.601168282	-0.30197492	-0.034806486	-0.154004241	-0.109000464	-0.065733775	-0.419012434	-0.147472371	-0.284416894	-0.586361364	-0.755625371	-0.22092192	-0.338860963	-0.113092705	-0.141624157	-0.045947268	NA	-0.049767662	-0.038416587
253	1	342	0	-0.062254758	-0.069083189	-0.084654111	-0.058460735	-0.073202907	-0.075292344	-0.780355803	-0.424154336	-0.596600272	-0.162882853	-0.720201031	-0.165732023	-0.188405376	-0.385574397	1.038061305	-0.69173448	0.125782689	-0.195964382	-0.750622647	-0.190981342	-0.087906982	-0.158750261	-0.072693189	-0.140221207	-0.08136734	-0.469526215	-0.154507533	-0.601168282	-0.30197492	-0.034806486	-0.154004241	-0.109000464	-0.065733775	0.113718937	-0.147472371	-0.284416894	-0.271115718	-0.755625371	-0.22092192	-0.338860963	-0.113092705	-0.141624157	-0.045947268	NA	-0.049767662	-0.038416587
254	1	568	0	-0.062254758	-0.069083189	-0.084654111	-0.058460735	-0.073202907	-0.274722572	-0.285717397	-0.37472856	-0.596600272	-0.162882853	-0.720201031	-0.165732023	-0.188405376	-0.321502017	1.090683476	-0.609403656	-0.276355447	-0.195964382	-0.750622647	-0.190981342	-0.087906982	-0.158750261	-0.072693189	-0.140221207	-0.08136734	-0.469526215	-0.154507533	-0.601168282	-0.30197492	-0.034806486	-0.154004241	-0.109000464	-0.065733775	-0.419012434	-0.147472371	-0.284416894	0.256931265	-0.755625371	-0.22092192	-0.338860963	-0.113092705	-0.141624157	-0.045947268	NA	-0.049767662	-0.038416587
255	1	215	0	-0.062254758	-0.069083189	-0.084654111	-0.058460735	-0.073202907	-0.274722572	-0.00919932	-0.370045479	-0.592541	-0.162882853	-0.718872984	-0.165732023	-0.188405376	-0.363700226	0.76860439	-0.090338593	-0.250540294	-0.195964382	2.754640791	-0.190981342	-0.087906982	-0.158750261	-0.072693189	-0.140221207	-0.08136734	2.13017931	-0.154507533	1.689081384	-0.30197492	-0.034806486	-0.154004241	-0.109000464	-0.065733775	-0.360605089	-0.147472371	-0.1963156	-0.001568666	-0.747088201	-0.22092192	-0.338860963	-0.113092705	-0.141624157	-0.045947268	NA	-0.049767662	-0.038416587
256	1	317	0	-0.062254758	-0.069083189	-0.084654111	-0.058460735	-0.073202907	0.347309806	0.403549256	1.205397737	0.589237072	-0.162882853	-0.380910433	-0.165732023	-0.188405376	1.610384909	-0.249726151	0.933677082	-0.086715146	-0.195964382	1.512882498	-0.190981342	-0.087906982	-0.158750261	-0.072693189	-0.140221207	-0.08136734	3.12721756	-0.154507533	-0.371714096	-0.047860398	-0.034806486	-0.154004241	-0.109000464	-0.065733775	0.055590994	-0.096297302	0.137541936	0.187429857	-0.236330225	-0.22092192	1.627476192	-0.113092705	-0.141624157	-0.045947268	NA	-0.049767662	-0.038416587
257	1	347	0	-0.062254758	-0.069083189	-0.084654111	-0.058460735	-0.073202907	0.163234441	1.648245112	-0.128237261	-0.501600517	-0.162882853	-0.695702782	-0.165732023	-0.188405376	-0.231059204	-0.237056317	2.319845641	-0.189161522	-0.195964382	2.135954331	-0.190981342	-0.087906982	-0.158750261	-0.072693189	-0.140221207	-0.08136734	3.551857137	-0.154507533	0.562923106	-0.30197492	-0.034806486	-0.154004241	-0.109000464	-0.065733775	-0.068453084	0.031640372	-0.112851216	0.130980017	-0.666064609	-0.22092192	-0.327115709	-0.113092705	-0.141624157	-0.045947268	NA	-0.049767662	-0.038416587
258	1	370	0	-0.062254758	-0.069083189	-0.084654111	-0.058460735	-0.073202907	-0.274722572	-0.805742371	-0.388223281	-0.596600272	-0.162882853	-0.720201031	-0.165732023	-0.188405376	-0.276481888	1.007160374	-0.696270873	-0.276355447	5.00130585	0.204182627	-0.190981342	-0.087906982	3.102269903	-0.072693189	3.414284406	-0.08136734	-0.256082509	-0.154507533	1.014919747	-0.30197492	-0.034806486	-0.154004241	-0.109000464	-0.065733775	-0.419012434	-0.147472371	-0.284416894	0.248552304	-0.755625371	-0.22092192	-0.338860963	-0.113092705	-0.141624157	-0.045947268	NA	-0.049767662	-0.038416587
259	1	370	0	-0.062254758	-0.069083189	-0.084654111	-0.058460735	-0.073202907	-0.274722572	-0.824000656	-0.400758779	-0.596600272	-0.162882853	-0.720201031	-0.165732023	-0.188405376	-0.284358428	1.012080955	-0.705744067	-0.276355447	5.000631358	0.207122649	-0.190981342	-0.087906982	3.102269903	-0.072693189	3.465116467	-0.08136734	-0.256082509	-0.154507533	1.008290378	-0.30197492	-0.034806486	-0.154004241	-0.109000464	-0.065733775	-0.419012434	-0.147472371	-0.284416894	0.236459641	-0.755625371	-0.22092192	-0.338860963	-0.113092705	-0.141624157	-0.045947268	NA	-0.049767662	-0.038416587
260	1	208	0	-0.062254758	-0.069083189	-0.084654111	-0.058460735	-0.073202907	-0.274722572	0.114969408	-0.069669478	2.037305882	-0.162882853	-0.034406684	-0.165732023	-0.188405376	-0.20200818	-0.09667707	0.630635529	-0.276355447	-0.195964382	0.648749522	-0.190981342	-0.087906982	-0.158750261	-0.072693189	-0.140221207	-0.08136734	-0.202721582	-0.154507533	0.883811451	-0.30197492	-0.034806486	-0.154004241	-0.109000464	-0.065733775	-0.419012434	-0.147472371	-0.284416894	-0.288333584	-0.269193809	-0.22092192	0.072791211	-0.113092705	-0.141624157	-0.045947268	NA	-0.049767662	-0.038416587
261	1	229	0	-0.062254758	-0.069083189	-0.084654111	-0.058460735	-0.073202907	-0.274722572	-1.07207833	-0.479394908	-0.596600272	-0.162882853	-0.720201031	-0.165732023	-0.188405376	-0.446204085	1.19315292	-0.817152258	-0.276355447	-0.195964382	-0.750622647	-0.190981342	-0.087906982	-0.158750261	-0.072693189	-0.140221207	-0.08136734	-0.469526215	-0.154507533	-0.601168282	-0.30197492	-0.034806486	-0.154004241	-0.109000464	-0.065733775	-0.419012434	-0.147472371	-0.284416894	-0.602050529	-0.755625371	-0.22092192	-0.338860963	-0.113092705	-0.141624157	-0.045947268	NA	-0.049767662	-0.038416587
262	1	248	0	-0.062254758	-0.069083189	-0.084654111	-0.058460735	-0.073202907	-0.260477556	-1.068594543	-0.479394908	-0.596600272	-0.162882853	-0.720201031	-0.165732023	-0.188405376	-0.446204085	1.188359367	-0.816254595	-0.257681381	-0.195964382	-0.750622647	-0.190981342	-0.087906982	-0.158750261	-0.072693189	-0.140221207	-0.08136734	-0.469526215	-0.154507533	-0.601168282	-0.30197492	-0.034806486	-0.154004241	-0.109000464	-0.065733775	-0.219463265	-0.147472371	-0.284416894	-0.602050529	-0.755625371	-0.22092192	-0.338860963	-0.113092705	-0.141624157	-0.045947268	NA	-0.049767662	-0.038416587
263	1	270	0	-0.062254758	-0.069083189	-0.084654111	-0.058460735	-0.073202907	-0.274722572	-0.570764367	-0.474549244	-0.480234474	-0.162882853	-0.570120852	-0.165732023	-0.188405376	-0.444749922	0.907744954	-0.448558463	-0.276355447	-0.195964382	-0.750622647	-0.190981342	-0.087906982	-0.158750261	-0.072693189	-0.140221207	-0.08136734	-0.469526215	-0.154507533	-0.601168282	-0.30197492	-0.034806486	-0.154004241	-0.109000464	-0.065733775	-0.419012434	-0.147472371	-0.284416894	-0.586361364	-0.612725573	-0.22092192	-0.338860963	-0.113092705	-0.141624157	-0.045947268	NA	-0.049767662	-0.038416587
264	1	270	0	-0.062254758	-0.069083189	-0.084654111	-0.058460735	-0.073202907	-0.274722572	0.424467462	-0.473095544	-0.493765381	-0.162882853	-0.617906533	-0.165732023	-0.188405376	-0.44256845	0.561010645	0.520770281	-0.276355447	-0.195964382	-0.750622647	-0.190981342	-0.087906982	-0.158750261	-0.072693189	-0.140221207	-0.08136734	-0.469526215	-0.154507533	-0.601168282	-0.30197492	-0.034806486	-0.154004241	-0.109000464	-0.065733775	-0.419012434	-0.147472371	-0.284416894	-0.564788761	-0.393572489	-0.22092192	-0.33592465	-0.113092705	-0.141624157	-0.045947268	NA	-0.049767662	-0.038416587
265	1	318	0	-0.062254758	-0.069083189	-0.084654111	-0.058460735	-0.073202907	-0.274722572	-0.629633366	-0.408163644	-0.596600272	-0.162882853	-0.720201031	-0.165732023	-0.188405376	-0.367856278	1.125808855	-0.679259475	-0.276355447	-0.195964382	-0.750622647	-0.190981342	-0.087906982	-0.158750261	-0.072693189	-0.140221207	-0.08136734	-0.469526215	-0.154507533	-0.601168282	-0.30197492	-0.034806486	-0.154004241	-0.109000464	-0.065733775	-0.419012434	-0.147472371	-0.284416894	-0.07450235	-0.755625371	-0.22092192	-0.338860963	-0.113092705	-0.141624157	-0.045947268	NA	-0.049767662	-0.038416587
266	1	319	0	-0.062254758	-0.069083189	-0.084654111	-0.058460735	-0.073202907	-0.274722572	-1.066939351	-0.479394908	-0.596600272	-0.162882853	-0.720201031	-0.165732023	-0.188405376	-0.446204085	1.192437126	-0.815373114	-0.276355447	-0.195964382	-0.750622647	-0.190981342	-0.087906982	-0.158750261	-0.072693189	-0.140221207	-0.08136734	-0.469526215	-0.154507533	-0.601168282	-0.30197492	-0.034806486	-0.154004241	-0.109000464	-0.065733775	-0.419012434	-0.147472371	-0.284416894	-0.602050529	-0.755625371	-0.22092192	-0.338860963	-0.113092705	-0.141624157	-0.045947268	NA	-0.049767662	-0.038416587
267	1	568	0	-0.062254758	-0.069083189	-0.084654111	-0.058460735	-0.073202907	-0.274722572	-0.892731458	-0.453228321	-0.596600272	-0.162882853	-0.720201031	-0.165732023	-0.188405376	-0.407484636	1.163551258	-0.758151773	-0.276355447	-0.195964382	-0.750622647	-0.190981342	-0.087906982	-0.158750261	-0.072693189	-0.140221207	-0.08136734	-0.469526215	-0.154507533	-0.601168282	-0.30197492	-0.034806486	-0.154004241	-0.109000464	-0.065733775	-0.419012434	-0.147472371	-0.284416894	-0.335334721	-0.755625371	-0.22092192	-0.338860963	-0.113092705	-0.141624157	-0.045947268	NA	-0.049767662	-0.038416587
268	1	229	0	-0.062254758	-0.069083189	-0.084654111	-0.058460735	-0.073202907	-0.274722572	-1.068994943	-0.479394908	-0.596600272	-0.162882853	-0.720201031	-0.165732023	-0.188405376	-0.446204085	1.189684082	-0.816946537	-0.262088931	-0.195964382	-0.750622647	-0.190981342	-0.087906982	-0.158750261	-0.072693189	-0.140221207	-0.08136734	-0.469526215	-0.154507533	-0.601168282	-0.30197492	-0.034806486	-0.154004241	-0.109000464	-0.065733775	-0.271597733	-0.147472371	-0.284416894	-0.602050529	-0.755625371	-0.22092192	-0.338860963	-0.113092705	-0.141624157	-0.045947268	NA	-0.049767662	-0.038416587
269	1	248	0	-0.062254758	-0.069083189	-0.084654111	-0.058460735	-0.073202907	-0.274722572	-1.017108061	-0.474679617	-0.596600272	-0.162882853	-0.720201031	-0.165732023	-0.188405376	-0.442447802	1.183659134	-0.794969198	-0.276355447	-0.195964382	-0.750622647	-0.190981342	-0.087906982	-0.158750261	-0.072693189	-0.140221207	-0.08136734	-0.469526215	-0.154507533	-0.601168282	-0.30197492	-0.034806486	-0.154004241	-0.109000464	-0.065733775	-0.419012434	-0.147472371	-0.284416894	-0.568711053	-0.755625371	-0.22092192	-0.338860963	-0.113092705	-0.141624157	-0.045947268	NA	-0.049767662	-0.038416587
270	1	319	0	-0.062254758	-0.069083189	-0.084654111	-0.058460735	-0.073202907	-0.274722572	-1.052550212	-0.479394908	-0.596600272	-0.162882853	-0.720201031	-0.165732023	-0.188405376	-0.446204085	1.191198257	-0.812293878	-0.276355447	-0.195964382	-0.750622647	-0.190981342	-0.087906982	-0.158750261	-0.072693189	-0.140221207	-0.08136734	-0.469526215	-0.154507533	-0.601168282	-0.30197492	-0.034806486	-0.154004241	-0.109000464	-0.065733775	-0.419012434	-0.147472371	-0.284416894	-0.602050529	-0.755625371	-0.22092192	-0.338860963	-0.113092705	-0.141624157	-0.045947268	NA	-0.049767662	-0.038416587
271	1	342	0	-0.062254758	-0.069083189	-0.084654111	-0.058460735	-0.073202907	-0.274722572	-0.647505411	-0.381201285	-0.596600272	-0.162882853	-0.720201031	-0.165732023	-0.188405376	-0.343957716	1.048162632	-0.6237816	-0.276355447	-0.195964382	0.863372596	-0.190981342	-0.087906982	-0.158750261	-0.072693189	-0.140221207	-0.08136734	-0.263197299	-0.154507533	1.088694385	-0.30197492	-0.034806486	-0.154004241	-0.109000464	-0.065733775	-0.419012434	-0.147472371	-0.284416894	-0.350544088	-0.755625371	-0.22092192	-0.338860963	-0.113092705	-0.141624157	-0.045947268	NA	-0.049767662	-0.038416587
272	1	347	0	-0.062254758	-0.069083189	-0.084654111	-0.058460735	-0.073202907	-0.250980878	1.736452502	-0.280086605	-0.579686639	-0.162882853	-0.713681522	-0.165732023	-0.188405376	-0.31563423	0.255617801	1.315842959	-0.276007322	-0.195964382	0.921319498	-0.190981342	-0.087906982	-0.158750261	-0.072693189	-0.140221207	-0.08136734	2.56061128	-0.154507533	-0.138529632	-0.30197492	-0.034806486	-0.154004241	-0.109000464	-0.065733775	-0.413619213	-0.147472371	-0.284416894	-0.142913418	-0.72110551	-0.22092192	-0.338860963	-0.113092705	-0.141624157	-0.045947268	NA	-0.049767662	-0.038416587
273	1	370	0	-0.062254758	-0.069083189	-0.084654111	-0.058460735	-0.073202907	-0.222490846	-0.883900413	-0.435299363	-0.596600272	-0.162882853	-0.719959582	-0.165732023	-0.188405376	-0.330954647	1.018625608	-0.751351132	-0.203028597	5.51411182	-0.004281974	-0.190981342	-0.087906982	2.52515779	-0.072693189	9.274398376	-0.08136734	-0.294390884	-0.154507533	0.105138239	-0.30197492	-0.034806486	-0.154004241	-0.109000464	-0.065733775	-0.020384087	-0.147472371	-0.256595433	0.288309595	-0.751913558	-0.22092192	-0.338860963	-0.113092705	-0.141624157	-0.045947268	NA	-0.049767662	-0.038416587
274	1	370	0	-0.062254758	-0.069083189	-0.084654111	-0.058460735	-0.073202907	-0.274722572	-0.649829041	-0.442083293	-0.596600272	-0.162882853	-0.720201031	-0.165732023	-0.188405376	-0.406939291	1.102268228	-0.623308149	-0.24707976	-0.195964382	-0.750622647	-0.190981342	-0.087906982	-0.158750261	-0.072693189	-0.140221207	-0.08136734	-0.469526215	-0.154507533	-0.601168282	-0.30197492	-0.034806486	-0.154004241	-0.109000464	-0.065733775	-0.268212774	-0.147472371	-0.284416894	-0.376518779	-0.755625371	-0.22092192	-0.338860963	-0.113092705	-0.141624157	-0.045947268	NA	-0.049767662	-0.038416587
275	1	208	0	-0.062254758	-0.069083189	-0.084654111	-0.058460735	-0.073202907	-0.274722572	-0.258971405	-0.465342482	-0.436685445	-0.162882853	0.438134549	-0.165732023	-0.188405376	-0.438387492	-0.044511778	-0.369911037	-0.276355447	-0.195964382	-0.750622647	-0.190981342	-0.087906982	-0.158750261	-0.072693189	-0.140221207	-0.08136734	-0.469526215	-0.154507533	-0.601168282	-0.30197492	-0.034806486	-0.154004241	-0.109000464	-0.065733775	-0.419012434	-0.147472371	-0.284416894	-0.596167092	0.488561868	-0.22092192	-0.338860963	-0.113092705	-0.141624157	-0.045947268	NA	-0.049767662	-0.038416587
276	1	270	0	-0.062254758	-0.069083189	-0.084654111	-0.058460735	-0.073202907	-0.274722572	-0.022964171	-0.479394908	-0.47211593	-0.162882853	-0.521592525	-0.165732023	-0.188405376	-0.446204085	0.75237319	-0.171849738	-0.276355447	-0.195964382	-0.750622647	-0.190981342	-0.087906982	-0.158750261	-0.072693189	-0.140221207	-0.08136734	-0.469526215	-0.154507533	-0.601168282	-0.30197492	-0.034806486	-0.154004241	-0.109000464	-0.065733775	-0.419012434	-0.147472371	-0.284416894	-0.602050529	-0.45418325	-0.22092192	-0.338860963	-0.113092705	-0.141624157	-0.045947268	NA	-0.049767662	-0.038416587
277	1	318	0	-0.062254758	-0.069083189	-0.084654111	-0.058460735	-0.073202907	-0.274722572	-0.709061053	-0.408163644	-0.596600272	-0.162882853	-0.720201031	-0.165732023	-0.188405376	-0.367856278	1.136137369	-0.704931194	-0.276355447	-0.195964382	-0.750622647	-0.190981342	-0.087906982	-0.158750261	-0.072693189	-0.140221207	-0.08136734	-0.469526215	-0.154507533	-0.601168282	-0.30197492	-0.034806486	-0.154004241	-0.109000464	-0.065733775	-0.419012434	-0.147472371	-0.284416894	-0.07450235	-0.755625371	-0.22092192	-0.338860963	-0.113092705	-0.141624157	-0.045947268	NA	-0.049767662	-0.038416587
278	1	568	0	-0.062254758	-0.069083189	-0.084654111	-0.058460735	-0.073202907	-0.274722572	-0.382107431	-0.371991447	-0.596600272	-0.162882853	-0.720201031	-0.165732023	-0.188405376	-0.304243044	1.096047556	-0.629232928	-0.276355447	-0.195964382	-0.750622647	-0.190981342	-0.087906982	-0.158750261	-0.072693189	-0.140221207	-0.08136734	-0.469526215	-0.154507533	-0.601168282	-0.30197492	-0.034806486	-0.154004241	-0.109000464	-0.065733775	-0.419012434	-0.147472371	-0.284416894	0.327270779	-0.755625371	-0.22092192	-0.338860963	-0.113092705	-0.141624157	-0.045947268	NA	-0.049767662	-0.038416587
279	1	215	0	-0.062254758	-0.069083189	-0.084654111	-0.058460735	-0.073202907	-0.170259119	-0.369760697	-0.329663883	-0.589158274	-0.162882853	-0.715915058	-0.165732023	-0.188405376	-0.345497166	0.826612969	-0.315188693	-0.121975475	-0.195964382	2.644921433	-0.190981342	-0.087906982	-0.158750261	-0.072693189	-0.140221207	-0.08136734	2.263308723	0.05628652	1.737719314	-0.30197492	-0.034806486	-0.154004241	-0.109000464	-0.065733775	0.573340188	-0.096297302	-0.145309588	-0.072541204	-0.716651334	-0.22092192	-0.338860963	-0.113092705	-0.141624157	-0.045947268	NA	-0.049767662	-0.038416587
280	1	249	0	-0.062254758	-0.069083189	-0.084654111	-0.058460735	-0.073202907	-0.274722572	0.011181173	-0.476487509	-0.545182827	-0.162882853	-0.679500925	-0.165732023	-0.188405376	-0.445475863	0.775964466	0.127233307	-0.276355447	-0.195964382	-0.750622647	-0.190981342	-0.087906982	-0.158750261	-0.072693189	-0.140221207	-0.08136734	-0.469526215	-0.154507533	-0.601168282	-0.30197492	-0.034806486	-0.154004241	-0.109000464	-0.065733775	-0.419012434	-0.147472371	-0.284416894	-0.598128237	-0.565418898	-0.22092192	-0.33592465	-0.113092705	-0.141624157	-0.045947268	NA	-0.049767662	-0.038416587
281	1	347	0	-0.062254758	-0.069083189	-0.084654111	-0.058460735	-0.073202907	-0.274722572	1.248092087	0.024851106	-0.418668848	-0.162882853	-0.6657007	-0.165732023	-0.188405376	-0.064131922	0.472500604	0.454197701	-0.276355447	-0.195964382	2.419990315	-0.190981342	-0.087906982	-0.158750261	-0.072693189	-0.140221207	-0.08136734	2.622419045	-0.154507533	1.126268583	-0.250114813	-0.034806486	-0.154004241	-0.109000464	-0.065733775	-0.419012434	-0.147472371	-0.284416894	0.232346442	-0.56804662	-0.22092192	-0.21847211	-0.113092705	-0.141624157	-0.045947268	NA	-0.049767662	-0.038416587
282	1	213	0	-0.062254758	-0.069083189	-0.084654111	-0.058460735	-0.073202907	-0.274722572	-0.797865537	-0.407194511	-0.596600272	-0.162882853	-0.71917481	-0.165732023	-0.188405376	-0.325137653	1.093843206	-0.732656816	-0.276355447	-0.195964382	0.686601798	-0.190981342	-0.087906982	-0.158750261	-0.072693189	-0.140221207	-0.08136734	-0.369919152	-0.154507533	0.937887551	-0.30197492	-0.034806486	-0.154004241	-0.109000464	-0.065733775	-0.419012434	-0.147472371	-0.284416894	-0.011745689	-0.745232295	-0.22092192	-0.338860963	-0.113092705	-0.141624157	-0.045947268	NA	-0.049767662	-0.038416587
283	1	208	0	-0.062254758	-0.069083189	-0.084654111	-0.058460735	-0.073202907	-0.274722572	-0.716077415	-0.479394908	-0.479557929	-0.162882853	2.234091946	-0.165732023	-0.188405376	-0.446204085	-1.537990836	-0.72650259	-0.276355447	-0.195964382	-0.750622647	-0.190981342	-0.087906982	-0.158750261	-0.072693189	-0.140221207	-0.08136734	-0.469526215	-0.154507533	-0.601168282	-0.30197492	-0.034806486	-0.154004241	-0.109000464	-0.065733775	-0.419012434	-0.147472371	-0.284416894	-0.602050529	0.561457729	-0.22092192	-0.338860963	-0.113092705	-0.141624157	-0.045947268	NA	-0.049767662	-0.038416587
284	1	229	0	-0.062254758	-0.069083189	-0.084654111	-0.058460735	-0.073202907	-0.227239184	-0.897984195	-0.479394908	-0.596600272	-0.162882853	-0.720201031	-0.165732023	-0.188405376	-0.446204085	1.155687924	-0.726974615	-0.27136797	-0.195964382	-0.750622647	-0.190981342	-0.087906982	-0.158750261	-0.072693189	-0.140221207	-0.08136734	-0.469526215	-0.154507533	-0.601168282	-0.30197492	-0.034806486	-0.154004241	-0.109000464	-0.065733775	-0.379462148	-0.147472371	-0.284416894	-0.602050529	-0.755625371	-0.22092192	-0.338860963	-0.113092705	-0.141624157	-0.045947268	NA	-0.049767662	-0.038416587
285	1	248	0	-0.062254758	-0.069083189	-0.084654111	-0.058460735	-0.073202907	-0.274722572	-0.239518962	-0.434573281	-0.596600272	-0.162882853	-0.720201031	-0.165732023	-0.188405376	-0.403450282	0.976325745	-0.294317651	-0.276355447	-0.195964382	-0.750622647	-0.190981342	-0.087906982	-0.158750261	-0.072693189	-0.140221207	-0.08136734	-0.469526215	-0.154507533	-0.601168282	-0.30197492	-0.034806486	-0.154004241	-0.109000464	-0.065733775	-0.419012434	-0.147472371	-0.284416894	-0.46805765	-0.755625371	-0.22092192	-0.338860963	-0.113092705	-0.141624157	-0.045947268	NA	-0.049767662	-0.038416587
286	1	249	0	-0.062254758	-0.069083189	-0.084654111	-0.058460735	-0.073202907	-0.274722572	-0.042387993	-0.476972076	-0.384841581	-0.162882853	-0.379598102	-0.165732023	-0.188405376	-0.444204326	0.546425682	0.017369332	-0.276355447	-0.195964382	-0.750622647	-0.190981342	-0.087906982	-0.158750261	-0.072693189	-0.140221207	-0.08136734	-0.469526215	-0.154507533	-0.601168282	-0.30197492	-0.034806486	-0.154004241	-0.109000464	-0.065733775	-0.419012434	-0.147472371	-0.284416894	-0.584400218	0.040468336	-0.22092192	-0.338860963	-0.113092705	-0.141624157	-0.045947268	NA	-0.049767662	-0.038416587
287	1	270	0	-0.062254758	-0.069083189	-0.084654111	-0.058460735	-0.073202907	-0.274722572	-0.18646745	-0.479394908	-0.47211593	-0.162882853	-0.407066031	-0.165732023	-0.188405376	-0.446204085	0.70013879	-0.301662533	-0.276355447	-0.195964382	-0.750622647	-0.190981342	-0.087906982	-0.158750261	-0.072693189	-0.140221207	-0.08136734	-0.469526215	-0.154507533	-0.601168282	-0.30197492	-0.034806486	-0.154004241	-0.109000464	-0.065733775	-0.419012434	-0.147472371	-0.284416894	-0.602050529	-0.3575312	-0.22092192	-0.338860963	-0.113092705	-0.141624157	-0.045947268	NA	-0.049767662	-0.038416587
288	1	319	0	-0.062254758	-0.069083189	-0.084654111	-0.058460735	-0.073202907	-0.274722572	-1.06488376	-0.479394908	-0.596600272	-0.162882853	-0.720201031	-0.165732023	-0.188405376	-0.446204085	1.18275246	-0.815715252	-0.234973264	-0.195964382	-0.750622647	-0.190981342	-0.087906982	-0.158750261	-0.072693189	-0.140221207	-0.08136734	-0.469526215	-0.154507533	-0.601168282	-0.30197492	-0.034806486	-0.154004241	-0.109000464	-0.065733775	-0.269486465	-0.147472371	-0.284416894	-0.602050529	-0.755625371	-0.22092192	-0.338860963	-0.113092705	-0.141624157	-0.045947268	NA	-0.049767662	-0.038416587
289	1	342	0	-0.062254758	-0.069083189	-0.084654111	-0.058460735	-0.073202907	-0.274722572	-0.932313266	-0.478425775	-0.596600272	-0.162882853	-0.720201031	-0.165732023	-0.188405376	-0.432934039	1.140925061	-0.768128237	-0.264176718	-0.195964382	0.111012882	-0.190981342	-0.087906982	-0.158750261	-0.072693189	-0.140221207	-0.08136734	-0.462411425	-0.154507533	0.363277879	-0.30197492	-0.034806486	-0.154004241	-0.109000464	-0.065733775	-0.329125421	-0.147472371	-0.284416894	-0.519682411	-0.755625371	-0.22092192	-0.338860963	-0.113092705	-0.141624157	-0.045947268	NA	-0.049767662	-0.038416587
290	1	568	0	-0.062254758	-0.069083189	-0.084654111	-0.058460735	-0.073202907	-0.274722572	-0.046284738	-0.214041033	-0.594570636	-0.162882853	-0.716960587	2.721102075	-0.188405376	-0.018178206	0.470140088	-0.435034864	-0.276355447	-0.195964382	-0.750622647	-0.190981342	-0.087906982	-0.158750261	-0.072693189	-0.140221207	-0.08136734	-0.469526215	-0.154507533	-0.601168282	-0.30197492	-0.034806486	-0.154004241	-0.109000464	-0.065733775	-0.419012434	-0.147472371	-0.284416894	0.788102425	-0.747744016	1.927661279	-0.294193557	-0.007278896	2.488177504	-0.045947268	NA	-0.049767662	-0.038416587
291	1	229	0	-0.062254758	-0.069083189	-0.084654111	-0.058460735	-0.073202907	-0.274722572	-1.071050534	-0.479394908	-0.596600272	-0.162882853	-0.720201031	-0.165732023	-0.188405376	-0.446204085	1.190424194	-0.817084028	-0.264975104	-0.195964382	-0.750622647	-0.190981342	-0.087906982	-0.158750261	-0.072693189	-0.140221207	-0.08136734	-0.469526215	-0.154507533	-0.601168282	-0.30197492	-0.034806486	-0.154004241	-0.109000464	-0.065733775	-0.312166659	-0.147472371	-0.284416894	-0.602050529	-0.755625371	-0.22092192	-0.338860963	-0.113092705	-0.141624157	-0.045947268	NA	-0.049767662	-0.038416587
292	1	248	0	-0.062254758	-0.069083189	-0.084654111	-0.058460735	-0.073202907	0.323568112	0.003719467	-0.388780987	-0.596600272	-0.162882853	-0.720201031	-0.165732023	-0.188405376	-0.373309731	0.72885607	-0.023088912	0.287275853	-0.195964382	-0.750622647	-0.190981342	-0.087906982	-0.158750261	-0.072693189	-0.140221207	-0.08136734	-0.469526215	-0.154507533	-0.601168282	-0.30197492	-0.034806486	-0.154004241	-0.109000464	-0.065733775	1.54001915	-0.147472371	-0.284416894	-0.388285653	-0.755625371	-0.22092192	-0.338860963	-0.113092705	-0.141624157	-0.045947268	NA	-0.049767662	-0.038416587
293	1	270	0	-0.062254758	-0.069083189	-0.084654111	-0.058460735	-0.073202907	-0.274722572	-0.028655336	-0.476972076	-0.401078669	-0.162882853	-0.413893563	-0.165732023	-0.188405376	-0.444204326	0.65861709	-0.183733548	-0.276355447	-0.195964382	-0.750622647	-0.190981342	-0.087906982	-0.158750261	-0.072693189	-0.140221207	-0.08136734	-0.469526215	-0.154507533	-0.601168282	-0.30197492	-0.034806486	-0.154004241	-0.109000464	-0.065733775	-0.419012434	-0.147472371	-0.284416894	-0.584400218	-0.145411766	-0.22092192	-0.338860963	-0.113092705	-0.141624157	-0.045947268	NA	-0.049767662	-0.038416587
294	1	318	0	-0.062254758	-0.069083189	-0.084654111	-0.058460735	-0.073202907	-0.274722572	-0.453877325	-0.107732461	-0.520827194	2.923047829	-0.678620327	8.66319602	-0.188405376	0.082338508	-0.592522372	-0.506773608	-0.259073239	-0.195964382	-0.59522466	-0.190981342	-0.087906982	-0.158750261	-0.072693189	-0.140221207	-0.08136734	-0.323673016	-0.154507533	-0.503670133	-0.30197492	-0.034806486	-0.154004241	-0.109000464	-0.065733775	-0.282384174	-0.147472371	-0.284416894	1.232602626	-0.645734019	3.360397188	-0.118461133	1.761971434	1.736805601	-0.045947268	NA	-0.049767662	-0.038416587
295	1	319	0	-0.062254758	-0.069083189	-0.084654111	-0.058460735	-0.073202907	-0.274722572	-0.712048968	-0.385873588	-0.596600272	-0.162882853	-0.720201031	-0.165732023	-0.188405376	-0.346042511	1.106009412	-0.638258863	-0.276355447	-0.195964382	-0.750622647	-0.190981342	-0.087906982	-0.158750261	-0.072693189	-0.140221207	-0.08136734	-0.469526215	-0.154507533	-0.601168282	-0.30197492	-0.034806486	-0.154004241	-0.109000464	-0.065733775	-0.419012434	-0.147472371	-0.284416894	-0.380441071	-0.755625371	-0.22092192	-0.338860963	-0.113092705	-0.141624157	-0.045947268	NA	-0.049767662	-0.038416587
296	1	347	0	-0.062254758	-0.069083189	-0.084654111	-0.058460735	-0.073202907	0.290884313	2.165241256	-0.291383136	-0.570891549	-0.162882853	-0.696718727	-0.165732023	-0.188405376	-0.329318611	-0.237069015	2.451739469	-0.173648618	-0.195964382	0.858455833	-0.190981342	-0.087906982	-0.158750261	-0.072693189	-0.140221207	-0.08136734	3.418277894	-0.154507533	-0.577418319	-0.30197492	-0.034806486	-0.154004241	-0.109000464	-0.065733775	-0.250062121	0.133990512	-0.145309588	-0.519682412	-0.63313554	-0.22092192	-0.338860963	-0.113092705	-0.141624157	-0.045947268	NA	-0.049767662	-0.038416587
297	1	568	0	-0.062254758	-0.069083189	-0.084654111	-0.058460735	-0.073202907	-0.274722572	-1.007330955	-0.474064677	-0.596600272	-0.162882853	-0.720201031	-0.165732023	-0.188405376	-0.443659141	1.187716568	-0.804598058	-0.276355447	-0.195964382	-0.750622647	-0.190981342	-0.087906982	-0.158750261	-0.072693189	-0.140221207	-0.08136734	-0.469526215	-0.154507533	-0.601168282	-0.30197492	-0.034806486	-0.154004241	-0.109000464	-0.065733775	-0.419012434	-0.147472371	-0.284416894	-0.572633344	-0.755625371	-0.22092192	-0.338860963	-0.113092705	-0.141624157	-0.045947268	NA	-0.049767662	-0.038416587
298	1	248	0	-0.062254758	-0.069083189	-0.084654111	-0.058460735	-0.073202907	-0.274722572	-0.810087635	-0.465827048	-0.596600272	-0.162882853	-0.720201031	-0.165732023	-0.188405376	-0.438932837	1.122658003	-0.644672801	-0.276355447	-0.195964382	-0.750622647	-0.190981342	-0.087906982	-0.158750261	-0.072693189	-0.140221207	-0.08136734	-0.469526215	-0.154507533	-0.601168282	-0.30197492	-0.034806486	-0.154004241	-0.109000464	-0.065733775	-0.419012434	-0.147472371	-0.284416894	-0.578516781	-0.755625371	-0.22092192	-0.338860963	-0.113092705	-0.141624157	-0.045947268	NA	-0.049767662	-0.038416587
299	1	318	0	-0.062254758	-0.069083189	-0.084654111	-0.058460735	-0.073202907	-0.274722572	-0.739313655	-0.408163644	-0.596600272	-0.162882853	-0.720201031	-0.165732023	-0.188405376	-0.367856278	1.138488636	-0.710775325	-0.276355447	-0.195964382	-0.750622647	-0.190981342	-0.087906982	-0.158750261	-0.072693189	-0.140221207	-0.08136734	-0.469526215	-0.154507533	-0.601168282	-0.30197492	-0.034806486	-0.154004241	-0.109000464	-0.065733775	-0.419012434	-0.147472371	-0.284416894	-0.07450235	-0.755625371	-0.22092192	-0.338860963	-0.113092705	-0.141624157	-0.045947268	NA	-0.049767662	-0.038416587
300	1	319	0	-0.062254758	-0.069083189	-0.084654111	-0.058460735	-0.073202907	-0.274722572	-0.903123239	-0.470672712	-0.596600272	-0.162882853	-0.720201031	-0.165732023	-0.188405376	-0.43711502	1.17050545	-0.764282875	-0.276355447	-0.195964382	-0.750622647	-0.190981342	-0.087906982	-0.158750261	-0.072693189	-0.140221207	-0.08136734	-0.469526215	-0.154507533	-0.601168282	-0.30197492	-0.034806486	-0.154004241	-0.109000464	-0.065733775	-0.419012434	-0.147472371	-0.284416894	-0.519682411	-0.755625371	-0.22092192	-0.338860963	-0.113092705	-0.141624157	-0.045947268	NA	-0.049767662	-0.038416587
301	1	342	0	-0.062254758	-0.069083189	-0.084654111	-0.058460735	-0.073202907	-0.274722572	-0.972382151	-0.478425775	-0.596600272	-0.162882853	-0.720201031	-0.165732023	-0.188405376	-0.432934039	1.127152816	-0.77794326	-0.264176718	-0.195964382	0.664171063	-0.190981342	-0.087906982	-0.158750261	-0.072693189	-0.140221207	-0.08136734	-0.462411425	-0.154507533	0.972134131	-0.30197492	-0.034806486	-0.154004241	-0.109000464	-0.065733775	-0.329125421	-0.147472371	-0.284416894	-0.519682411	-0.755625371	-0.22092192	-0.338860963	-0.113092705	-0.141624157	-0.045947268	NA	-0.049767662	-0.038416587
302	1	568	0	-0.062254758	-0.069083189	-0.084654111	-0.058460735	-0.073202907	-0.274722572	-0.489171448	-0.430656671	-0.596600272	-0.162882853	-0.720201031	-0.165732023	-0.188405376	-0.39514046	1.128079007	-0.67463147	-0.276355447	-0.195964382	-0.750622647	-0.190981342	-0.087906982	-0.158750261	-0.072693189	-0.140221207	-0.08136734	-0.469526215	-0.154507533	-0.601168282	-0.30197492	-0.034806486	-0.154004241	-0.109000464	-0.065733775	-0.419012434	-0.147472371	-0.284416894	-0.157436061	-0.755625371	-0.22092192	-0.338860963	-0.113092705	-0.141624157	-0.045947268	NA	-0.049767662	-0.038416587
303	1	229	0	-0.062254758	-0.069083189	-0.084654111	-0.058460735	-0.073202907	-0.274722572	0.055875268	-0.270062213	-0.596600272	-0.162882853	-0.720201031	-0.165732023	-0.188405376	-0.229232506	0.887827486	-0.383827139	-0.276355447	-0.195964382	2.312332306	-0.190981342	-0.087906982	-0.158750261	-0.072693189	-0.140221207	-0.08136734	2.952351584	-0.154507533	4.305889346	-0.30197492	-0.034806486	-0.154004241	-0.109000464	-0.065733775	-0.419012434	-0.147472371	-0.284416894	1.787389456	-0.755625371	-0.22092192	-0.338860963	-0.113092705	-0.141624157	-0.045947268	NA	-0.049767662	-0.038416587
304	1	248	0	-0.062254758	-0.069083189	-0.084654111	-0.058460735	-0.073202907	-0.212994168	-0.788514308	-0.452743755	-0.596600272	-0.162882853	-0.720201031	-0.165732023	-0.188405376	-0.425299227	1.118882	-0.645962185	-0.26696042	-0.195964382	-0.750622647	-0.190981342	-0.087906982	-0.158750261	-0.072693189	-0.140221207	-0.08136734	-0.469526215	-0.154507533	-0.601168282	-0.30197492	-0.034806486	-0.154004241	-0.109000464	-0.065733775	-0.327327681	-0.147472371	-0.284416894	-0.588322509	-0.755625371	-0.22092192	-0.338860963	-0.113092705	-0.141624157	-0.045947268	NA	-0.049767662	-0.038416587
305	1	319	0	-0.062254758	-0.069083189	-0.084654111	-0.058460735	-0.073202907	-0.274722572	-1.06488376	-0.479394908	-0.596600272	-0.162882853	-0.720201031	-0.165732023	-0.188405376	-0.446204085	1.191497486	-0.815715252	-0.271816731	-0.195964382	-0.750622647	-0.190981342	-0.087906982	-0.158750261	-0.072693189	-0.140221207	-0.08136734	-0.469526215	-0.154507533	-0.601168282	-0.30197492	-0.034806486	-0.154004241	-0.109000464	-0.065733775	-0.380477061	-0.147472371	-0.284416894	-0.602050529	-0.755625371	-0.22092192	-0.338860963	-0.113092705	-0.141624157	-0.045947268	NA	-0.049767662	-0.038416587
306	1	370	0	-0.062254758	-0.069083189	-0.084654111	-0.058460735	-0.073202907	-0.222490846	-0.798806897	-0.423185203	-0.596600272	-0.162882853	-0.719959582	-0.165732023	-0.188405376	-0.330973252	0.995225867	-0.725941205	-0.200383329	5.583603853	0.353674239	-0.190981342	-0.087906982	2.942642097	-0.072693189	7.971191206	-0.08136734	-0.103114519	-0.154507533	0.486543229	-0.30197492	-0.034806486	-0.154004241	-0.109000464	-0.065733775	0.007052007	-0.147472371	-0.256595433	0.269583113	-0.751913558	-0.22092192	-0.338860963	-0.113092705	-0.141624157	-0.045947268	NA	-0.049767662	-0.038416587
307	1	318	0	-0.062254758	-0.069083189	-0.084654111	-0.058460735	-0.073202907	-0.274722572	-0.503466785	-0.39615888	-0.596600272	-0.162882853	-0.720201031	-0.165732023	-0.188405376	-0.346636869	1.110281862	-0.648654392	-0.276355447	-0.195964382	-0.750622647	-0.190981342	-0.087906982	-0.158750261	-0.072693189	-0.140221207	-0.08136734	-0.469526215	-0.154507533	-0.601168282	-0.30197492	-0.034806486	-0.154004241	-0.109000464	-0.065733775	-0.419012434	-0.147472371	-0.284416894	0.146345542	-0.755625371	-0.22092192	-0.338860963	-0.113092705	-0.141624157	-0.045947268	NA	-0.049767662	-0.038416587
308	1	338	0	-0.062254758	-0.069083189	-0.084654111	-0.058460735	-0.073202907	0.271336386	-0.073422254	0.144334426	0.562009369	-0.162882853	0.835524099	-0.165732023	-0.188405376	0.110232206	-0.859150088	-0.059359964	0.307318879	-0.195964382	2.545662066	-0.190981342	-0.087906982	-0.158750261	-0.072693189	-0.140221207	-0.08136734	1.299610772	6.696299202	0.441356204	3.256132898	-0.034806486	-0.154004241	-0.109000464	-0.065733775	-0.13986831	0.505009766	2.691413765	-0.100463746	0.79423937	-0.22092192	0.108258656	-0.113092705	-0.141624157	-0.045947268	NA	-0.049767662	-0.038416587
309	1	342	0	-0.062254758	-0.069083189	-0.084654111	-0.058460735	-0.073202907	-0.075292344	-0.543435719	-0.417854972	-0.596600272	-0.162882853	-0.720201031	-0.165732023	-0.188405376	-0.39344313	0.963716399	-0.485987243	0.095272703	-0.195964382	-0.750622647	-0.190981342	-0.087906982	-0.158750261	-0.072693189	-0.140221207	-0.08136734	-0.469526215	-0.154507533	-0.601168282	-0.30197492	-0.034806486	-0.154004241	-0.109000464	-0.065733775	0.056832084	-0.147472371	-0.284416894	-0.354792797	-0.755625371	-0.22092192	-0.338860963	-0.113092705	-0.141624157	-0.045947268	NA	-0.049767662	-0.038416587
310	1	361	0	-0.062254758	-0.069083189	-0.084654111	-0.058460735	-0.073202907	-0.075292344	-0.543435719	-0.417854972	-0.596600272	-0.162882853	-0.720201031	-0.165732023	-0.188405376	-0.39344313	0.963716399	-0.485987243	0.095272703	-0.195964382	-0.750622647	-0.190981342	-0.087906982	-0.158750261	-0.072693189	-0.140221207	-0.08136734	-0.469526215	-0.154507533	-0.601168282	-0.30197492	-0.034806486	-0.154004241	-0.109000464	-0.065733775	0.056832084	-0.147472371	-0.284416894	-0.354792797	-0.755625371	-0.22092192	-0.338860963	-0.113092705	-0.141624157	-0.045947268	NA	-0.049767662	-0.038416587
311	1	368	0	-0.062254758	-0.069083189	-0.084654111	-0.058460735	-0.073202907	-0.075292344	-0.543435719	-0.417854972	-0.596600272	-0.162882853	-0.720201031	-0.165732023	-0.188405376	-0.39344313	0.963716399	-0.485987243	0.095272703	-0.195964382	-0.750622647	-0.190981342	-0.087906982	-0.158750261	-0.072693189	-0.140221207	-0.08136734	-0.469526215	-0.154507533	-0.601168282	-0.30197492	-0.034806486	-0.154004241	-0.109000464	-0.065733775	0.056832084	-0.147472371	-0.284416894	-0.354792797	-0.755625371	-0.22092192	-0.338860963	-0.113092705	-0.141624157	-0.045947268	NA	-0.049767662	-0.038416587
312	1	568	0	-0.062254758	-0.069083189	-0.084654111	-0.058460735	-0.073202907	-0.274722572	-0.822077101	-0.417854972	-0.596600272	-0.162882853	-0.720201031	-0.165732023	-0.188405376	-0.389306504	1.136563723	-0.697916462	-0.276355447	-0.195964382	-0.750622647	-0.190981342	-0.087906982	-0.158750261	-0.072693189	-0.140221207	-0.08136734	-0.469526215	-0.154507533	-0.601168282	-0.30197492	-0.034806486	-0.154004241	-0.109000464	-0.065733775	-0.419012434	-0.147472371	-0.284416894	-0.235316293	-0.755625371	-0.22092192	-0.338860963	-0.113092705	-0.141624157	-0.045947268	NA	-0.049767662	-0.038416587
313	1	229	0	-0.062254758	-0.069083189	-0.084654111	-0.058460735	-0.073202907	-0.212994168	-1.052807161	-0.479394908	-0.596600272	-0.162882853	-0.720201031	-0.165732023	-0.188405376	-0.446204085	1.187316461	-0.808188228	-0.26696042	-0.195964382	-0.750622647	-0.190981342	-0.087906982	-0.158750261	-0.072693189	-0.140221207	-0.08136734	-0.469526215	-0.154507533	-0.601168282	-0.30197492	-0.034806486	-0.154004241	-0.109000464	-0.065733775	-0.327327681	-0.147472371	-0.284416894	-0.602050529	-0.755625371	-0.22092192	-0.338860963	-0.113092705	-0.141624157	-0.045947268	NA	-0.049767662	-0.038416587
314	1	248	0	-0.062254758	-0.069083189	-0.084654111	-0.058460735	-0.073202907	-0.212994168	-0.832788363	-0.469219013	-0.596600272	-0.162882853	-0.720201031	-0.165732023	-0.188405376	-0.43728856	1.134199747	-0.679521619	-0.26696042	-0.195964382	-0.750622647	-0.190981342	-0.087906982	-0.158750261	-0.072693189	-0.140221207	-0.08136734	-0.469526215	-0.154507533	-0.601168282	-0.30197492	-0.034806486	-0.154004241	-0.109000464	-0.065733775	-0.327327681	-0.147472371	-0.284416894	-0.566926264	-0.755625371	-0.22092192	-0.338860963	-0.113092705	-0.141624157	-0.045947268	NA	-0.049767662	-0.038416587
315	1	270	0	-0.062254758	-0.069083189	-0.084654111	-0.058460735	-0.073202907	-0.274722572	-0.019585399	-0.476972076	-0.350476837	-0.162882853	-0.35428326	-0.165732023	-0.188405376	-0.444204326	0.564048686	-0.083824115	-0.276355447	-0.195964382	-0.750622647	-0.190981342	-0.087906982	-0.158750261	-0.072693189	-0.140221207	-0.08136734	-0.469526215	-0.154507533	-0.601168282	-0.30197492	-0.034806486	-0.154004241	-0.109000464	-0.065733775	-0.419012434	-0.147472371	-0.284416894	-0.584400218	0.053046745	-0.22092192	-0.338860963	-0.113092705	-0.141624157	-0.045947268	NA	-0.049767662	-0.038416587
316	1	318	0	-0.062254758	-0.069083189	-0.084654111	-0.058460735	-0.073202907	-0.274722572	-0.289468216	-0.418460533	-0.596600272	-0.162882853	-0.720140763	-0.165732023	-0.188405376	-0.384617982	1.101014568	-0.611459768	-0.276355447	-0.195964382	-0.750622647	-0.190981342	-0.087906982	-0.158750261	-0.072693189	-0.140221207	-0.08136734	-0.469526215	-0.154507533	-0.601168282	-0.30197492	-0.034806486	-0.154004241	-0.109000464	-0.065733775	-0.419012434	-0.147472371	-0.284416894	-0.049469808	-0.753398283	-0.22092192	-0.338860963	-0.113092705	-0.141624157	-0.045947268	NA	-0.049767662	-0.038416587
317	1	319	0	-0.062254758	-0.069083189	-0.084654111	-0.058460735	-0.073202907	-0.274722572	-0.808931285	-0.409132776	-0.596600272	-0.162882853	-0.720201031	-0.165732023	-0.188405376	-0.37421864	1.137572489	-0.706103255	-0.276355447	-0.195964382	-0.750622647	-0.190981342	-0.087906982	-0.158750261	-0.072693189	-0.140221207	-0.08136734	-0.469526215	-0.154507533	-0.601168282	-0.30197492	-0.034806486	-0.154004241	-0.109000464	-0.065733775	-0.419012434	-0.147472371	-0.284416894	-0.482420644	-0.755625371	-0.22092192	-0.338860963	-0.113092705	-0.141624157	-0.045947268	NA	-0.049767662	-0.038416587
318	1	347	0	-0.062254758	-0.069083189	-0.084654111	-0.058460735	-0.073202907	1.034711137	0.601829084	0.525190752	-0.040226308	-0.162882853	-0.64152888	-0.165732023	-0.188405376	0.607631036	-1.204000646	4.224749893	-0.11688142	-0.195964382	2.353092876	-0.190981342	-0.087906982	-0.158750261	-0.072693189	-0.140221207	-0.08136734	3.799116947	1.46158021	0.362062732	-0.167138643	-0.034806486	-0.154004241	-0.109000464	-0.065733775	-0.134241891	0.633181895	0.151452667	0.023534584	-0.673749583	-0.22092192	0.633853513	-0.113092705	-0.141624157	-0.045947268	NA	-0.049767662	-0.038416587
319	1	370	0	-0.062254758	-0.069083189	-0.084654111	-0.058460735	-0.073202907	-0.250980878	-0.796372144	-0.423185203	-0.596600272	-0.162882853	-0.720170859	-0.165732023	-0.188405376	-0.329348105	1.00143801	-0.727170041	-0.23533897	5.582293436	0.433153671	-0.190981342	-0.087906982	3.169277167	-0.072693189	7.95044323	-0.08136734	-0.095999729	-0.154507533	0.675862772	-0.30197492	-0.034806486	-0.154004241	-0.109000464	-0.065733775	-0.176215311	-0.147472371	-0.284416894	0.276265182	-0.754140646	-0.22092192	-0.338860963	-0.113092705	-0.141624157	-0.045947268	NA	-0.049767662	-0.038416587
320	1	568	0	-0.062254758	-0.069083189	-0.084654111	-0.058460735	-0.073202907	-0.274722572	-0.995704694	-0.471641845	-0.596600272	-0.162882853	-0.720201031	-0.165732023	-0.188405376	-0.429843749	1.183203475	-0.798581169	-0.276355447	-0.195964382	-0.750622647	-0.190981342	-0.087906982	-0.158750261	-0.072693189	-0.140221207	-0.08136734	-0.469526215	-0.154507533	-0.601168282	-0.30197492	-0.034806486	-0.154004241	-0.109000464	-0.065733775	-0.419012434	-0.147472371	-0.284416894	-0.437314294	-0.755625371	-0.22092192	-0.338860963	-0.113092705	-0.141624157	-0.045947268	NA	-0.049767662	-0.038416587
321	1	229	0	-0.062254758	-0.069083189	-0.084654111	-0.058460735	-0.073202907	-0.227239184	-0.881862459	-0.479394908	-0.596600272	-0.162882853	-0.720201031	-0.165732023	-0.188405376	-0.446204085	1.156581651	-0.729195991	-0.27136797	-0.195964382	-0.750622647	-0.190981342	-0.087906982	-0.158750261	-0.072693189	-0.140221207	-0.08136734	-0.469526215	-0.154507533	-0.601168282	-0.30197492	-0.034806486	-0.154004241	-0.109000464	-0.065733775	-0.379462148	-0.147472371	-0.284416894	-0.602050529	-0.755625371	-0.22092192	-0.338860963	-0.113092705	-0.141624157	-0.045947268	NA	-0.049767662	-0.038416587
322	1	270	0	-0.062254758	-0.069083189	-0.084654111	-0.058460735	-0.073202907	-0.274722572	0.419022994	-0.473095544	-0.477528293	-0.162882853	-0.61018433	-0.165732023	-0.188405376	-0.44256845	0.548440025	0.534507713	-0.276355447	-0.195964382	-0.750622647	-0.190981342	-0.087906982	-0.158750261	-0.072693189	-0.140221207	-0.08136734	-0.469526215	-0.154507533	-0.601168282	-0.30197492	-0.034806486	-0.154004241	-0.109000464	-0.065733775	-0.419012434	-0.147472371	-0.284416894	-0.564788761	-0.345098847	-0.22092192	-0.33592465	-0.113092705	-0.141624157	-0.045947268	NA	-0.049767662	-0.038416587
323	1	318	0	-0.062254758	-0.069083189	-0.084654111	-0.058460735	-0.073202907	-0.274722572	-0.346552056	-0.179796938	-0.594570636	-0.162882853	-0.713258961	8.115451975	-0.188405376	0.107616699	-0.471324372	-0.479925316	-0.276355447	-0.195964382	-0.750622647	-0.190981342	-0.087906982	-0.158750261	-0.072693189	-0.140221207	-0.08136734	-0.469526215	-0.154507533	-0.601168282	-0.30197492	-0.034806486	-0.154004241	-0.109000464	-0.065733775	-0.419012434	-0.147472371	-0.284416894	0.77916172	-0.739293394	2.380701531	-0.253707872	0.194289654	2.488177504	-0.045947268	NA	-0.049767662	-0.038416587
324	1	319	0	-0.062254758	-0.069083189	-0.084654111	-0.058460735	-0.073202907	-0.274722572	-0.65785584	-0.452743755	-0.596600272	-0.162882853	-0.720201031	-0.165732023	-0.188405376	-0.425299227	1.080591483	-0.545247698	-0.276355447	-0.195964382	-0.750622647	-0.190981342	-0.087906982	-0.158750261	-0.072693189	-0.140221207	-0.08136734	-0.469526215	-0.154507533	-0.601168282	-0.30197492	-0.034806486	-0.154004241	-0.109000464	-0.065733775	-0.419012434	-0.147472371	-0.284416894	-0.588322509	-0.755625371	-0.22092192	-0.338860963	-0.113092705	-0.141624157	-0.045947268	NA	-0.049767662	-0.038416587
325	1	347	0	-0.062254758	-0.069083189	-0.084654111	-0.058460735	-0.073202907	-0.198749152	1.099709023	-0.368002856	-0.587899842	-0.162882853	-0.703093336	-0.165732023	-0.188405376	-0.386725263	0.254952118	1.331160096	-0.264872633	-0.195964382	0.701853045	-0.190981342	-0.087906982	-0.158750261	-0.072693189	-0.140221207	-0.08136734	3.263225327	-0.154507533	-0.554589711	-0.30197492	-0.034806486	-0.154004241	-0.109000464	-0.065733775	-0.39024859	-0.147472371	-0.219500151	-0.521643557	-0.65330546	-0.22092192	-0.338860963	-0.113092705	-0.141624157	-0.045947268	NA	-0.049767662	-0.038416587
326	1	370	0	-0.062254758	-0.069083189	-0.084654111	-0.058460735	-0.073202907	-0.222490846	-0.867774845	-0.430288457	-0.596600272	-0.162882853	-0.719959582	-0.165732023	-0.188405376	-0.320183363	1.011675821	-0.747381392	-0.200383329	5.51720766	0.090772567	-0.190981342	-0.087906982	2.74489783	-0.072693189	8.827055349	-0.08136734	-0.187472748	-0.154507533	0.170741497	-0.30197492	-0.034806486	-0.154004241	-0.109000464	-0.065733775	0.007052007	-0.147472371	-0.256595433	0.364655883	-0.751913558	-0.22092192	-0.338860963	-0.113092705	-0.141624157	-0.045947268	NA	-0.049767662	-0.038416587
327	1	568	0	-0.062254758	-0.069083189	-0.084654111	-0.058460735	-0.073202907	-0.274722572	-0.941034383	-0.464857915	-0.596600272	-0.162882853	-0.720201031	-0.165732023	-0.188405376	-0.423117846	1.17242248	-0.774316603	-0.276355447	-0.195964382	-0.750622647	-0.190981342	-0.087906982	-0.158750261	-0.072693189	-0.140221207	-0.08136734	-0.469526215	-0.154507533	-0.601168282	-0.30197492	-0.034806486	-0.154004241	-0.109000464	-0.065733775	-0.419012434	-0.147472371	-0.284416894	-0.409858255	-0.755625371	-0.22092192	-0.338860963	-0.113092705	-0.141624157	-0.045947268	NA	-0.049767662	-0.038416587
328	1	270	0	-0.062254758	-0.069083189	-0.084654111	-0.058460735	-0.073202907	-0.274722572	0.124959294	-0.476972076	-0.536092532	-0.162882853	-0.664539454	-0.165732023	-0.188405376	-0.444204326	0.757371273	0.139048991	-0.276355447	-0.195964382	-0.750622647	-0.190981342	-0.087906982	-0.158750261	-0.072693189	-0.140221207	-0.08136734	-0.469526215	-0.154507533	-0.601168282	-0.30197492	-0.034806486	-0.154004241	-0.109000464	-0.065733775	-0.419012434	-0.147472371	-0.284416894	-0.584400218	-0.502634132	-0.22092192	-0.338860963	-0.113092705	-0.141624157	-0.045947268	NA	-0.049767662	-0.038416587
329	1	347	0	-0.062254758	-0.069083189	-0.084654111	-0.058460735	-0.073202907	1.088512539	1.270829107	-0.319064177	-0.568185368	-0.162882853	-0.695961947	-0.165732023	-0.188405376	-0.345426809	0.12425778	1.499915578	-0.02192596	-0.195964382	0.463832718	-0.190981342	-0.087906982	-0.158750261	-0.072693189	-0.140221207	-0.08136734	2.586441154	-0.154507533	-0.587645471	-0.30197492	-0.034806486	-0.154004241	-0.109000464	-0.065733775	0.160665349	0.722503812	0.030893001	-0.486342936	-0.614328688	-0.22092192	-0.33152018	-0.113092705	-0.141624157	-0.045947268	NA	-0.049767662	-0.038416587
330	1	370	0	-0.062254758	-0.069083189	-0.084654111	-0.058460735	-0.073202907	-0.250980878	-0.796809591	-0.423185203	-0.596600272	-0.162882853	-0.720170859	-0.165732023	-0.188405376	-0.329609877	0.99964601	-0.727284468	-0.22458145	5.582021688	0.412194835	-0.190981342	-0.087906982	3.169277167	-0.072693189	7.963790571	-0.08136734	-0.095999729	-0.154507533	0.623008634	-0.30197492	-0.034806486	-0.154004241	-0.109000464	-0.065733775	-0.149911163	-0.147472371	-0.284416894	0.271468484	-0.754140646	-0.22092192	-0.338860963	-0.113092705	-0.141624157	-0.045947268	NA	-0.049767662	-0.038416587
331	1	319	0	-0.062254758	-0.069083189	-0.084654111	-0.058460735	-0.073202907	-0.274722572	-0.892745408	-0.465827048	-0.596600272	-0.162882853	-0.720201031	-0.165732023	-0.188405376	-0.439478183	1.142313117	-0.693320699	-0.276355447	-0.195964382	-0.750622647	-0.190981342	-0.087906982	-0.158750261	-0.072693189	-0.140221207	-0.08136734	-0.469526215	-0.154507533	-0.601168282	-0.30197492	-0.034806486	-0.154004241	-0.109000464	-0.065733775	-0.419012434	-0.147472371	-0.284416894	-0.594205946	-0.755625371	-0.22092192	-0.338860963	-0.113092705	-0.141624157	-0.045947268	NA	-0.049767662	-0.038416587
332	1	229	0	-0.062254758	-0.069083189	-0.084654111	-0.058460735	-0.073202907	-0.246232539	-0.453682594	-0.344373213	-0.596600272	-0.162882853	-0.720201031	-0.165732023	-0.188405376	-0.237314365	1.0214204	-0.648366872	-0.201543211	-0.195964382	0.948449432	-0.190981342	-0.087906982	-0.158750261	-0.072693189	-0.140221207	-0.08136734	-0.320115621	-0.154507533	2.844322901	-0.30197492	-0.034806486	-0.154004241	-0.109000464	-0.065733775	0.246151461	-0.147472371	-0.284416894	1.893705309	-0.755625371	-0.22092192	-0.338860963	-0.113092705	-0.141624157	-0.045947268	NA	-0.049767662	-0.038416587
333	1	248	0	-0.062254758	-0.069083189	-0.084654111	-0.058460735	-0.073202907	-0.274722572	-1.05306411	-0.479394908	-0.596600272	-0.162882853	-0.720201031	-0.165732023	-0.188405376	-0.446204085	1.190812829	-0.811335891	-0.276355447	-0.195964382	-0.750622647	-0.190981342	-0.087906982	-0.158750261	-0.072693189	-0.140221207	-0.08136734	-0.469526215	-0.154507533	-0.601168282	-0.30197492	-0.034806486	-0.154004241	-0.109000464	-0.065733775	-0.419012434	-0.147472371	-0.284416894	-0.602050529	-0.755625371	-0.22092192	-0.338860963	-0.113092705	-0.141624157	-0.045947268	NA	-0.049767662	-0.038416587
334	1	270	0	-0.062254758	-0.069083189	-0.084654111	-0.058460735	-0.073202907	-0.274722572	-0.122571646	-0.476002943	-0.4328763	-0.162882853	-0.46488659	-0.165732023	-0.188405376	-0.443295577	0.601115518	0.07445166	-0.276355447	-0.195964382	-0.750622647	-0.190981342	-0.087906982	-0.158750261	-0.072693189	-0.140221207	-0.08136734	-0.469526215	-0.154507533	-0.601168282	-0.30197492	-0.034806486	-0.154004241	-0.109000464	-0.065733775	-0.419012434	-0.147472371	-0.284416894	-0.568711053	-0.156861669	-0.22092192	-0.338860963	-0.113092705	-0.141624157	-0.045947268	NA	-0.049767662	-0.038416587
335	1	318	0	-0.062254758	-0.069083189	-0.084654111	-0.058460735	-0.073202907	-0.274722572	-0.123355514	-0.203676613	-0.596600272	-0.162882853	-0.720201031	-0.165732023	-0.188405376	-0.210615341	0.855409919	-0.158189472	-0.276355447	-0.195964382	0.402533763	-0.190981342	-0.087906982	-0.158750261	-0.072693189	-0.140221207	-0.08136734	-0.359246967	-0.154507533	0.550519045	-0.30197492	-0.034806486	-0.154004241	-0.109000464	-0.065733775	-0.419012434	-0.147472371	-0.284416894	0.007865768	-0.755625371	-0.22092192	-0.338860963	-0.113092705	-0.141624157	-0.045947268	NA	-0.049767662	-0.038416587
336	1	347	0	-0.062254758	-0.069083189	-0.084654111	-0.058460735	-0.073202907	1.252411801	0.590260801	1.157896068	0.420041567	-0.162882853	-0.478387002	-0.165732023	-0.188405376	1.433148045	-1.535687753	4.367892614	-0.042933525	-0.195964382	1.813588316	-0.190981342	-0.087906982	-0.158750261	-0.072693189	-0.140221207	-0.08136734	3.983091879	1.46158021	-0.420848117	-0.084162472	-0.034806486	-0.154004241	-0.109000464	-0.065733775	-0.000251013	0.530597301	0.430741768	0.114398077	-0.50887643	-0.22092192	1.644414745	-0.113092705	-0.141624157	-0.045947268	NA	-0.049767662	-0.038416587
337	1	370	0	-0.062254758	-0.069083189	-0.084654111	-0.058460735	-0.073202907	-0.222490846	-0.88600277	-0.421426789	-0.596600272	-0.162882853	-0.719959582	-0.165732023	-0.188405376	-0.329059897	1.017271731	-0.745007864	-0.200383329	5.520623346	-0.073410087	-0.190981342	-0.087906982	3.003084637	-0.072693189	8.997957885	-0.08136734	-0.32011562	-0.154507533	0.046000303	-0.30197492	-0.034806486	-0.154004241	-0.109000464	-0.065733775	0.007052007	-0.147472371	-0.256595433	0.239389328	-0.751913558	-0.22092192	-0.338860963	-0.113092705	-0.141624157	-0.045947268	NA	-0.049767662	-0.038416587
338	1	370	0	-0.062254758	-0.069083189	-0.084654111	-0.058460735	-0.073202907	-0.250980878	-0.79374865	-0.423185203	-0.596600272	-0.162882853	-0.720170859	-0.165732023	-0.188405376	-0.332045337	0.997105966	-0.726566309	-0.219920686	5.586465627	0.457280452	-0.190981342	-0.087906982	3.169277167	-0.072693189	7.950147739	-0.08136734	-0.095999729	-0.154507533	0.734305723	-0.30197492	-0.034806486	-0.154004241	-0.109000464	-0.065733775	-0.138893372	-0.147472371	-0.284416894	0.247125537	-0.754140646	-0.22092192	-0.338860963	-0.113092705	-0.141624157	-0.045947268	NA	-0.049767662	-0.038416587
339	1	568	0	-0.062254758	-0.069083189	-0.084654111	-0.058460735	-0.073202907	-0.274722572	-0.933582864	-0.437722195	-0.596600272	-0.162882853	-0.720201031	-0.165732023	-0.188405376	-0.382583592	1.128886814	-0.779380241	-0.276355447	-0.195964382	0.480297076	-0.190981342	-0.087906982	-0.158750261	-0.072693189	-0.140221207	-0.08136734	-0.423280079	-0.154507533	0.778279677	-0.30197492	-0.034806486	-0.154004241	-0.109000464	-0.065733775	-0.419012434	-0.147472371	-0.284416894	-0.37606933	-0.755625371	-0.22092192	-0.338860963	-0.113092705	-0.141624157	-0.045947268	NA	-0.049767662	-0.038416587
340	1	206	12.99999999	1.026181889	-0.069083189	12.99489912	-0.058460735	1.525741462	-0.274722572	-0.429062924	-0.216525769	-0.589021269	-0.162882853	-0.641588587	-0.165732023	-0.188405376	-0.060405977	-0.360063196	-0.503714893	-0.245923316	-0.195964382	0.581371198	-0.190981342	9.325005763	-0.158750261	-0.072693189	-0.140221207	-0.08136734	-0.2227254	-0.154507533	0.510889699	-0.265672845	-0.034806486	-0.154004241	-0.109000464	-0.065733775	-0.109183932	-0.147472371	-0.284416894	-0.21570642	-0.44147748	-0.22092192	-0.338860963	-0.113092705	-0.141624157	4.974869501	NA	22.18243084	-0.038416587
341	1	229	0	-0.062254758	-0.069083189	-0.084654111	-0.058460735	-0.073202907	-0.061882286	-0.809649173	-0.463888782	-0.596600272	-0.162882853	-0.720201031	-0.165732023	-0.188405376	-0.438387492	0.917398073	-0.594682904	0.503337086	-0.195964382	-0.750622647	-0.190981342	-0.087906982	-0.158750261	-0.072693189	-0.140221207	-0.08136734	-0.469526215	-0.154507533	-0.601168282	-0.30197492	-0.034806486	-0.154004241	-0.109000464	-0.065733775	1.983789184	-0.083503534	-0.284416894	-0.545177305	-0.755625371	-0.22092192	-0.338860963	-0.113092705	-0.141624157	-0.045947268	NA	-0.049767662	-0.038416587
342	1	248	0	-0.062254758	-0.069083189	-0.084654111	-0.058460735	-0.073202907	0.33306479	-0.223787941	-0.443536992	-0.596600272	-0.162882853	-0.720201031	-0.165732023	-0.188405376	-0.413483435	0.784012694	-0.214041461	0.404204275	-0.195964382	-0.750622647	-0.190981342	-0.087906982	-0.158750261	-0.072693189	-0.140221207	-0.08136734	-0.469526215	-0.154507533	-0.601168282	-0.30197492	-0.034806486	-0.154004241	-0.109000464	-0.065733775	1.889674359	-0.083503534	-0.284416894	-0.415741692	-0.755625371	-0.22092192	-0.338860963	-0.113092705	-0.141624157	-0.045947268	NA	-0.049767662	-0.038416587
343	1	270	0	-0.062254758	-0.069083189	-0.084654111	-0.058460735	-0.073202907	-0.274722572	0.155093049	-0.473095544	-0.454525751	-0.162882853	-0.552674193	-0.165732023	-0.188405376	-0.44256845	0.584419649	0.314698693	-0.276355447	-0.195964382	-0.750622647	-0.190981342	-0.087906982	-0.158750261	-0.072693189	-0.140221207	-0.08136734	-0.469526215	-0.154507533	-0.601168282	-0.30197492	-0.034806486	-0.154004241	-0.109000464	-0.065733775	-0.419012434	-0.147472371	-0.284416894	-0.564788761	-0.284850139	-0.22092192	-0.33592465	-0.113092705	-0.141624157	-0.045947268	NA	-0.049767662	-0.038416587
344	1	319	0	-0.062254758	-0.069083189	-0.084654111	-0.058460735	-0.073202907	-0.274722572	-1.06488376	-0.479394908	-0.596600272	-0.162882853	-0.720201031	-0.165732023	-0.188405376	-0.446204085	1.192574779	-0.815715252	-0.276355447	-0.195964382	-0.750622647	-0.190981342	-0.087906982	-0.158750261	-0.072693189	-0.140221207	-0.08136734	-0.469526215	-0.154507533	-0.601168282	-0.30197492	-0.034806486	-0.154004241	-0.109000464	-0.065733775	-0.419012434	-0.147472371	-0.284416894	-0.602050529	-0.755625371	-0.22092192	-0.338860963	-0.113092705	-0.141624157	-0.045947268	NA	-0.049767662	-0.038416587
345	1	347	0	-0.062254758	-0.069083189	-0.084654111	-0.058460735	-0.073202907	1.230500816	0.822898884	-0.095257614	-0.395176453	-0.162882853	-0.6942545	-0.165732023	-0.188405376	-0.274021956	-0.803890436	3.633355691	-0.071288749	-0.195964382	2.622189174	-0.190981342	-0.087906982	-0.158750261	-0.072693189	-0.140221207	-0.08136734	4.281682375	1.46158021	0.704363958	-0.296788909	-0.034806486	-0.154004241	-0.109000464	-0.065733775	0.055590994	0.709710044	0.22564323	-0.187358747	-0.700319357	-0.22092192	-0.230936919	-0.113092705	-0.141624157	-0.045947268	NA	-0.049767662	-0.038416587
346	1	370	0	-0.062254758	-0.069083189	-0.084654111	-0.058460735	-0.073202907	-0.274722572	-0.408942677	-0.099231609	-0.596600272	-0.162882853	-0.717440262	-0.165732023	-0.188405376	-0.057173946	0.898412849	-0.539351715	-0.257565393	-0.195964382	-0.750622647	4.501020188	-0.087906982	-0.158750261	-0.072693189	-0.140221207	-0.08136734	-0.469526215	-0.154507533	-0.601168282	-0.30197492	-0.034806486	6.771415625	0.093164474	-0.065733775	-0.327327681	-0.147472371	-0.1963156	0.38399425	-0.737198493	-0.22092192	-0.338860963	-0.113092705	-0.141624157	-0.045947268	NA	-0.049767662	-0.038416587
347	1	568	0	-0.062254758	-0.069083189	-0.084654111	-0.058460735	-0.073202907	-0.274722572	-0.908254968	-0.455386785	-0.596600272	-0.162882853	-0.720201031	-0.165732023	-0.188405376	-0.422532688	1.167544002	-0.762411319	-0.276355447	-0.195964382	-0.750622647	-0.190981342	-0.087906982	-0.158750261	-0.072693189	-0.140221207	-0.08136734	-0.469526215	-0.154507533	-0.601168282	-0.30197492	-0.034806486	-0.154004241	-0.109000464	-0.065733775	-0.419012434	-0.147472371	-0.284416894	-0.411801314	-0.755625371	-0.22092192	-0.338860963	-0.113092705	-0.141624157	-0.045947268	NA	-0.049767662	-0.038416587
348	1	243	0	-0.062254758	-0.069083189	-0.084654111	-0.058460735	-0.073202907	-0.274722572	-0.354138866	-0.382481623	-0.083345592	-0.162882853	0.387221067	-0.165732023	-0.188405376	-0.353161631	0.008474665	-0.51379432	-0.276355447	-0.195964382	0.449083616	-0.190981342	-0.087906982	-0.158750261	-0.072693189	-0.140221207	-0.08136734	-0.348574781	-0.154507533	0.660052426	-0.30197492	-0.034806486	-0.154004241	-0.109000464	-0.065733775	-0.419012434	-0.147472371	-0.284416894	0.008658086	0.46825157	-0.22092192	-0.322711239	-0.113092705	-0.141624157	-0.045947268	NA	-0.049767662	-0.038416587
349	1	248	0	-0.062254758	-0.069083189	-0.084654111	-0.058460735	-0.073202907	0.656381387	-0.135754146	-0.368729012	-0.596600272	-0.162882853	-0.720170859	-0.165732023	-0.188405376	-0.333174037	0.66972171	-0.215172292	0.836278966	-0.195964382	-0.750622647	-0.190981342	-0.087906982	-0.158750261	-0.072693189	-0.140221207	-0.08136734	-0.469526215	-0.154507533	-0.601168282	-0.30197492	-0.034806486	-0.154004241	-0.109000464	-0.065733775	2.75243017	-0.147472371	-0.284416894	-0.427508566	-0.754140646	-0.22092192	-0.338860963	-0.113092705	-0.141624157	-0.045947268	NA	-0.049767662	-0.038416587
350	1	270	0	-0.062254758	-0.069083189	-0.084654111	-0.058460735	-0.073202907	-0.274722572	0.009571263	-0.476972076	-0.396342852	-0.162882853	-0.456439443	-0.165732023	-0.188405376	-0.444204326	0.695401519	-0.17870644	-0.276355447	-0.195964382	-0.750622647	-0.190981342	-0.087906982	-0.158750261	-0.072693189	-0.140221207	-0.08136734	-0.469526215	-0.154507533	-0.601168282	-0.30197492	-0.034806486	-0.154004241	-0.109000464	-0.065733775	-0.419012434	-0.147472371	-0.284416894	-0.584400218	-0.128820136	-0.22092192	-0.338860963	-0.113092705	-0.141624157	-0.045947268	NA	-0.049767662	-0.038416587
351	1	318	0	-0.062254758	-0.069083189	-0.084654111	-0.058460735	-0.073202907	-0.274722572	-0.557931767	-0.453712887	-0.596600272	-0.162882853	-0.720201031	0.042593812	-0.188405376	-0.430570876	0.937677075	-0.582549771	0.239875045	-0.195964382	-0.750622647	-0.190981342	-0.087906982	-0.158750261	-0.072693189	-0.140221207	-0.08136734	-0.469526215	-0.154507533	-0.601168282	-0.30197492	-0.034806486	-0.154004241	-0.109000464	-0.065733775	0.730638748	-0.109091069	-0.284416894	-0.51576012	-0.755625371	1.150936821	-0.338860963	-0.113092705	-0.141624157	-0.045947268	NA	-0.049767662	-0.038416587
352	1	319	0	-0.062254758	-0.069083189	-0.084654111	-0.058460735	-0.073202907	-0.274722572	-1.06488376	-0.479394908	-0.596600272	-0.162882853	-0.720201031	-0.165732023	-0.188405376	-0.446204085	1.171044208	-0.815715252	-0.185645506	-0.195964382	-0.750622647	-0.190981342	-0.087906982	-0.158750261	-0.072693189	-0.140221207	-0.08136734	-0.469526215	-0.154507533	-0.601168282	-0.30197492	-0.034806486	-0.154004241	-0.109000464	-0.065733775	0.140964669	-0.147472371	-0.284416894	-0.602050529	-0.755625371	-0.22092192	-0.338860963	-0.113092705	-0.141624157	-0.045947268	NA	-0.049767662	-0.038416587
353	1	347	0	-0.062254758	-0.069083189	-0.084654111	-0.058460735	-0.073202907	-0.274722572	2.161673382	0.12738443	0.17968488	-0.162882853	-0.538616861	-0.165732023	-0.188405376	-0.010841418	0.297463475	0.754745491	-0.276355447	-0.195964382	0.239060565	-0.190981342	-0.087906982	-0.158750261	-0.072693189	-0.140221207	-0.08136734	0.718417641	-0.154507533	-0.130130492	-0.22418476	-0.034806486	-0.154004241	-0.109000464	-0.065733775	-0.419012434	-0.147472371	-0.284416894	0.604054045	-0.11017241	-0.22092192	0.1230067	-0.113092705	-0.141624157	-0.045947268	NA	-0.049767662	-0.038416587
354	1	348	0	-0.062254758	-0.069083189	-0.084654111	-0.058460735	-0.073202907	-0.274722572	-0.53796217	-0.460496817	-0.596600272	-0.162882853	-0.720201031	-0.165732023	-0.188405376	-0.420410774	1.0949234	-0.582710111	-0.276355447	-0.195964382	-0.750622647	-0.190981342	-0.087906982	-0.158750261	-0.072693189	-0.140221207	-0.08136734	-0.469526215	-0.154507533	-0.601168282	-0.30197492	-0.034806486	-0.154004241	-0.109000464	-0.065733775	-0.419012434	-0.147472371	-0.284416894	-0.36406793	-0.755625371	-0.22092192	-0.338860963	-0.113092705	-0.141624157	-0.045947268	NA	-0.049767662	-0.038416587
355	1	370	0	-0.062254758	-0.069083189	-0.084654111	-0.058460735	-0.073202907	-0.250980878	-0.790895418	-0.451774622	-0.596600272	-0.162882853	-0.720170859	-0.165732023	-0.188405376	-0.403164562	1.058859331	-0.751134541	-0.232511993	-0.195964382	-0.750622647	3.447166046	-0.087906982	-0.158750261	-0.072693189	-0.140221207	-0.08136734	-0.469526215	-0.154507533	-0.601168282	-0.30197492	-0.034806486	4.903533464	-0.109000464	-0.065733775	-0.118789811	-0.147472371	-0.284416894	-0.174763046	-0.754140646	-0.22092192	-0.338860963	-0.113092705	-0.141624157	-0.045947268	NA	-0.049767662	-0.038416587
356	1	568	0	-0.062254758	-0.069083189	-0.084654111	-0.058460735	-0.073202907	-0.274722572	-0.367361465	0.127970845	-0.596600272	-0.162882853	-0.720201031	-0.165732023	-0.188405376	0.404110875	0.938549809	-0.50441297	-0.276355447	-0.195964382	-0.750622647	-0.190981342	-0.087906982	-0.158750261	-0.072693189	-0.140221207	-0.08136734	-0.469526215	-0.154507533	-0.601168282	-0.30197492	-0.034806486	-0.154004241	-0.109000464	-0.065733775	-0.419012434	-0.147472371	-0.284416894	1.167297566	-0.755625371	-0.22092192	-0.338860963	-0.113092705	-0.141624157	-0.045947268	NA	-0.049767662	-0.038416587
357	1	229	0	-0.062254758	-0.069083189	-0.084654111	-0.058460735	-0.073202907	-0.274722572	-0.184124388	-0.356910557	-0.596600272	-0.162882853	-0.720201031	-0.165732023	-0.188405376	-0.351648343	0.929262805	-0.196841442	-0.276355447	-0.195964382	-0.750622647	-0.190981342	-0.087906982	-0.158750261	-0.072693189	-0.140221207	-0.08136734	-0.469526215	-0.154507533	-0.601168282	-0.30197492	-0.034806486	-0.154004241	-0.109000464	-0.065733775	-0.419012434	-0.147472371	-0.284416894	-0.527371976	-0.755625371	-0.22092192	-0.338860963	-0.113092705	-0.141624157	-0.045947268	NA	-0.049767662	-0.038416587
358	1	248	0	-0.062254758	-0.069083189	-0.084654111	-0.058460735	-0.073202907	0.33306479	-0.267559975	-0.436753063	-0.596600272	-0.162882853	-0.720201031	-0.165732023	-0.188405376	-0.4058486	0.798700495	-0.234570649	0.372249558	-0.195964382	-0.750622647	-0.190981342	-0.087906982	-0.158750261	-0.072693189	-0.140221207	-0.08136734	-0.469526215	-0.154507533	-0.601168282	-0.30197492	-0.034806486	-0.154004241	-0.109000464	-0.065733775	1.868867259	-0.083503534	-0.284416894	-0.415741692	-0.755625371	-0.22092192	-0.338860963	-0.113092705	-0.141624157	-0.045947268	NA	-0.049767662	-0.038416587
359	1	270	0	-0.062254758	-0.069083189	-0.084654111	-0.058460735	-0.073202907	-0.274722572	-0.292770874	-0.479394908	-0.475735751	-0.162882853	-0.603785587	-0.165732023	-0.188405376	-0.446204085	0.931815195	-0.431516955	-0.276355447	-0.195964382	-0.750622647	-0.190981342	-0.087906982	-0.158750261	-0.072693189	-0.140221207	-0.08136734	-0.469526215	-0.154507533	-0.601168282	-0.30197492	-0.034806486	-0.154004241	-0.109000464	-0.065733775	-0.419012434	-0.147472371	-0.284416894	-0.602050529	-0.488927233	-0.22092192	-0.338860963	-0.113092705	-0.141624157	-0.045947268	NA	-0.049767662	-0.038416587
360	1	347	0	-0.062254758	-0.069083189	-0.084654111	-0.058460735	-0.073202907	-0.274722572	2.300989025	0.214616824	0.216878865	-0.162882853	-0.525430405	-0.165732023	-0.188405376	0.063527576	0.22232082	0.856408254	-0.276355447	-0.195964382	0.580859125	-0.190981342	-0.087906982	-0.158750261	-0.072693189	-0.140221207	-0.08136734	0.916079139	-0.154507533	0.184383538	-0.22418476	-0.034806486	-0.154004241	-0.109000464	-0.065733775	-0.419012434	-0.147472371	-0.284416894	0.958683437	-0.030539186	-0.22092192	0.163248646	-0.113092705	-0.141624157	-0.045947268	NA	-0.049767662	-0.038416587
361	1	370	0	-0.062254758	-0.069083189	-0.084654111	-0.058460735	-0.073202907	-0.250980878	-0.697777307	-0.446444391	-0.596600272	-0.162882853	-0.720170859	-0.165732023	-0.188405376	-0.369838688	0.956686185	-0.728382713	-0.221520559	3.806351909	-0.093631193	3.522855279	-0.087906982	1.561102839	-0.072693189	5.443496747	-0.08136734	-0.245410323	-0.154507533	0.091229429	-0.30197492	-0.034806486	6.189201047	-0.109000464	-0.065733775	0.023929103	-0.147472371	-0.284416894	0.098364732	-0.754140646	-0.22092192	-0.338860963	-0.113092705	-0.141624157	-0.045947268	NA	-0.049767662	-0.038416587
362	1	229	0	-0.062254758	-0.069083189	-0.084654111	-0.058460735	-0.073202907	0.223852998	-0.728906512	-0.453228321	-0.596600272	-0.162882853	-0.720201031	-0.165732023	-0.188405376	-0.422390719	0.918766761	-0.561768691	0.431572588	-0.195964382	-0.750622647	-0.190981342	-0.087906982	-0.158750261	-0.072693189	-0.140221207	-0.08136734	-0.469526215	-0.154507533	-0.601168282	-0.30197492	-0.034806486	-0.154004241	-0.109000464	-0.065733775	1.893883095	-0.083503534	-0.284416894	-0.466731479	-0.755625371	-0.22092192	-0.338860963	-0.113092705	-0.141624157	-0.045947268	NA	-0.049767662	-0.038416587
363	1	248	0	-0.062254758	-0.069083189	-0.084654111	-0.058460735	-0.073202907	0.839568112	-0.097674339	-0.302848093	-0.596600272	-0.162882853	-0.720170859	-0.165732023	-0.188405376	-0.251321537	0.635484232	-0.158076635	0.831517159	-0.195964382	-0.750622647	-0.190981342	-0.087906982	-0.158750261	-0.072693189	-0.140221207	-0.08136734	-0.469526215	-0.154507533	-0.601168282	-0.30197492	-0.034806486	-0.154004241	-0.109000464	-0.065733775	2.711515074	-0.147472371	-0.284416894	-0.378065473	-0.754140646	-0.22092192	-0.338860963	-0.113092705	-0.141624157	-0.045947268	NA	-0.049767662	-0.038416587
364	1	270	0	-0.062254758	-0.069083189	-0.084654111	-0.058460735	-0.073202907	-0.274722572	0.252910154	-0.473095544	-0.442347935	-0.162882853	-0.56190731	-0.165732023	-0.188405376	-0.44256845	0.561314089	0.393060387	-0.276355447	-0.195964382	-0.750622647	-0.190981342	-0.087906982	-0.158750261	-0.072693189	-0.140221207	-0.08136734	-0.469526215	-0.154507533	-0.601168282	-0.30197492	-0.034806486	-0.154004241	-0.109000464	-0.065733775	-0.419012434	-0.147472371	-0.284416894	-0.564788761	-0.287053588	-0.22092192	-0.33592465	-0.113092705	-0.141624157	-0.045947268	NA	-0.049767662	-0.038416587
365	1	319	0	-0.062254758	-0.069083189	-0.084654111	-0.058460735	-0.073202907	-0.005865047	-1.040315619	-0.479394908	-0.596600272	-0.162882853	-0.720201031	-0.165732023	-0.188405376	-0.446204085	1.021342845	-0.797815532	0.414716914	-0.195964382	-0.750622647	-0.190981342	-0.087906982	-0.158750261	-0.072693189	-0.140221207	-0.08136734	-0.469526215	-0.154507533	-0.601168282	-0.30197492	-0.034806486	-0.154004241	-0.109000464	-0.065733775	1.251012815	-0.147472371	-0.284416894	-0.602050529	-0.755625371	-0.22092192	-0.338860963	-0.113092705	-0.141624157	-0.045947268	NA	-0.049767662	-0.038416587
366	1	347	0	-0.062254758	-0.069083189	-0.084654111	-0.058460735	-0.073202907	-0.250980878	2.179570292	-0.281033623	-0.58103973	-0.162882853	-0.713719676	-0.165732023	-0.188405376	-0.3338816	-0.157040177	2.360038913	-0.276007322	-0.195964382	0.776004436	-0.190981342	-0.087906982	-0.158750261	-0.072693189	-0.140221207	-0.08136734	2.978941442	-0.154507533	-0.448867835	-0.30197492	-0.034806486	-0.154004241	-0.109000464	-0.065733775	-0.413619213	-0.147472371	-0.284416894	-0.576555635	-0.722808223	-0.22092192	-0.338860963	-0.113092705	-0.141624157	-0.045947268	NA	-0.049767662	-0.038416587
367	1	370	0	-0.062254758	-0.069083189	-0.084654111	-0.058460735	-0.073202907	-0.250980878	-0.86962542	-0.420762371	-0.596600272	-0.162882853	-0.719959582	-0.165732023	-0.188405376	-0.31917522	1.022714814	-0.736809617	-0.223988822	5.451216428	-0.184315469	-0.190981342	-0.087906982	3.482855928	-0.072693189	8.450228417	-0.08136734	-0.32011562	-0.154507533	-0.085889166	-0.30197492	-0.034806486	-0.154004241	-0.109000464	-0.065733775	-0.135188378	-0.147472371	-0.256595433	0.308136599	-0.751913558	-0.22092192	-0.338860963	-0.113092705	-0.141624157	-0.045947268	NA	-0.049767662	-0.038416587
368	1	248	0	-0.062254758	-0.069083189	-0.084654111	-0.058460735	-0.073202907	1.107044009	0.00652858	-0.188595478	-0.596600272	-0.162882853	-0.720170859	-0.165732023	-0.188405376	-0.142945746	0.543595889	0.007309978	0.869160934	-0.195964382	-0.750622647	-0.190981342	-0.087906982	-0.158750261	-0.072693189	-0.140221207	-0.08136734	-0.469526215	-0.154507533	-0.601168282	-0.30197492	-0.034806486	-0.154004241	-0.109000464	-0.065733775	2.681928687	-0.147472371	-0.284416894	-0.194132234	-0.754140646	-0.22092192	-0.338860963	-0.113092705	-0.141624157	-0.045947268	NA	-0.049767662	-0.038416587
369	1	229	0	-0.062254758	-0.069083189	-0.084654111	-0.058460735	-0.073202907	0.316628477	-0.245330106	-0.443536992	-0.596600272	-0.162882853	-0.720201031	-0.165732023	-0.188405376	-0.413483435	0.79040089	-0.236249055	0.414932882	-0.195964382	-0.750622647	-0.190981342	-0.087906982	-0.158750261	-0.072693189	-0.140221207	-0.08136734	-0.469526215	-0.154507533	-0.601168282	-0.30197492	-0.034806486	-0.154004241	-0.109000464	-0.065733775	1.906864885	-0.083503534	-0.284416894	-0.415741692	-0.755625371	-0.22092192	-0.338860963	-0.113092705	-0.141624157	-0.045947268	NA	-0.049767662	-0.038416587
370	1	240	0	-0.062254758	-0.069083189	-0.084654111	-0.058460735	-0.073202907	-0.080040683	-1.055890548	-0.479394908	-0.596600272	-0.162882853	-0.720201031	-0.165732023	-0.188405376	-0.446204085	1.083266662	-0.811062181	0.17628083	-0.195964382	-0.750622647	-0.190981342	-0.087906982	-0.158750261	-0.072693189	-0.140221207	-0.08136734	-0.469526215	-0.154507533	-0.601168282	-0.30197492	-0.034806486	-0.154004241	-0.109000464	-0.065733775	0.877581899	-0.147472371	-0.284416894	-0.602050529	-0.755625371	-0.22092192	-0.338860963	-0.113092705	-0.141624157	-0.045947268	NA	-0.049767662	-0.038416587
371	1	248	0	-0.062254758	-0.069083189	-0.084654111	-0.058460735	-0.073202907	0.242846353	-0.168713872	-0.404771679	-0.596600272	-0.162882853	-0.720170859	-0.165732023	-0.188405376	-0.391124299	0.751250717	-0.248622291	0.586466298	-0.195964382	-0.750622647	-0.190981342	-0.087906982	-0.158750261	-0.072693189	-0.140221207	-0.08136734	-0.469526215	-0.154507533	-0.601168282	-0.30197492	-0.034806486	-0.154004241	-0.109000464	-0.065733775	2.217544762	-0.147472371	-0.284416894	-0.527526994	-0.754140646	-0.22092192	-0.338860963	-0.113092705	-0.141624157	-0.045947268	NA	-0.049767662	-0.038416587
372	1	270	0	-0.062254758	-0.069083189	-0.084654111	-0.058460735	-0.073202907	-0.274722572	-0.080390679	-0.479394908	-0.525563012	-0.162882853	-0.669245354	-0.165732023	-0.188405376	-0.446204085	0.884877966	-0.16645002	-0.276355447	-0.195964382	-0.750622647	-0.190981342	-0.087906982	-0.158750261	-0.072693189	-0.140221207	-0.08136734	-0.469526215	-0.154507533	-0.601168282	-0.30197492	-0.034806486	-0.154004241	-0.109000464	-0.065733775	-0.419012434	-0.147472371	-0.284416894	-0.602050529	-0.510438656	-0.22092192	-0.338860963	-0.113092705	-0.141624157	-0.045947268	NA	-0.049767662	-0.038416587
373	1	317	0	-0.062254758	-0.069083189	-0.084654111	-0.058460735	-0.073202907	-0.274722572	-0.731152431	-0.465558168	-0.347006663	-0.162882853	0.423576153	-0.165732023	-0.188405376	-0.443598783	-0.013444327	-0.604901112	-0.276355447	-0.195964382	1.669896887	-0.190981342	-0.087906982	-0.158750261	-0.072693189	-0.140221207	-0.08136734	-0.009942738	-0.154507533	1.74177827	0.555132197	-0.034806486	-0.154004241	-0.109000464	-0.065733775	-0.419012434	-0.147472371	-0.284416894	-0.602050529	0.806332597	-0.22092192	-0.334456493	-0.113092705	-0.141624157	-0.045947268	NA	-0.049767662	-0.038416587
374	1	319	0	-0.062254758	-0.069083189	-0.084654111	-0.058460735	-0.073202907	-0.274722572	-0.732956075	-0.410378941	-0.596600272	-0.162882853	-0.720201031	-0.165732023	-0.188405376	-0.368904965	1.119902379	-0.664184056	-0.276355447	-0.195964382	-0.750622647	-0.190981342	-0.087906982	-0.158750261	-0.072693189	-0.140221207	-0.08136734	-0.469526215	-0.154507533	-0.601168282	-0.30197492	-0.034806486	-0.154004241	-0.109000464	-0.065733775	-0.419012434	-0.147472371	-0.284416894	-0.403149462	-0.755625371	-0.22092192	-0.338860963	-0.113092705	-0.141624157	-0.045947268	NA	-0.049767662	-0.038416587
375	1	347	0	-0.062254758	-0.069083189	-0.084654111	-0.058460735	-0.073202907	-0.274722572	1.599829292	2.486334767	2.24266443	-0.162882853	-0.200835734	-0.165732023	-0.188405376	4.595083747	-0.930778088	1.346652397	-0.276355447	-0.195964382	-0.246534537	-0.190981342	-0.087906982	-0.158750261	-0.072693189	-0.140221207	-0.08136734	-0.399463113	-0.154507533	-0.052078732	-0.30197492	-0.034806486	-0.154004241	-0.109000464	-0.065733775	-0.419012434	-0.147472371	-0.284416894	4.382965597	0.560336286	-0.22092192	5.67661778	-0.113092705	-0.141624157	-0.045947268	NA	-0.049767662	-0.038416587
376	1	370	0	-0.062254758	-0.069083189	-0.084654111	-0.058460735	-0.073202907	-0.250980878	-0.854036277	-0.466311614	-0.596600272	-0.162882853	-0.720170859	-0.165732023	-0.188405376	-0.408778042	1.081945661	-0.7590229	-0.232511993	-0.195964382	-0.750622647	2.683212066	-0.087906982	-0.158750261	-0.072693189	-0.140221207	-0.08136734	-0.469526215	-0.154507533	-0.601168282	-0.30197492	-0.034806486	3.59591201	-0.109000464	-0.065733775	-0.118789811	-0.147472371	-0.284416894	-0.278098359	-0.754140646	-0.22092192	-0.338860963	-0.113092705	-0.141624157	-0.045947268	NA	-0.049767662	-0.038416587
377	1	213	0	-0.062254758	-0.069083189	-0.084654111	-0.058460735	-0.073202907	-0.274722572	-1.070022738	-0.479394908	-0.596600272	-0.162882853	-0.720201031	-0.165732023	-0.188405376	-0.446204085	1.191969111	-0.816946537	-0.271715935	-0.195964382	-0.750622647	-0.190981342	-0.087906982	-0.158750261	-0.072693189	-0.140221207	-0.08136734	-0.469526215	-0.154507533	-0.601168282	-0.30197492	-0.034806486	-0.154004241	-0.109000464	-0.065733775	-0.361484746	-0.147472371	-0.284416894	-0.602050529	-0.755625371	-0.22092192	-0.338860963	-0.113092705	-0.141624157	-0.045947268	NA	-0.049767662	-0.038416587
378	1	229	0	-0.062254758	-0.069083189	-0.084654111	-0.058460735	-0.073202907	0.342561467	-0.51225078	-0.446444391	-0.596600272	-0.162882853	-0.720201031	-0.165732023	-0.188405376	-0.410574926	0.9054968	-0.483095322	0.346585556	-0.195964382	-0.750622647	-0.190981342	-0.087906982	-0.158750261	-0.072693189	-0.140221207	-0.08136734	-0.469526215	-0.154507533	-0.601168282	-0.30197492	-0.034806486	-0.154004241	-0.109000464	-0.065733775	1.776664178	-0.147472371	-0.284416894	-0.437314294	-0.755625371	-0.22092192	-0.338860963	-0.113092705	-0.141624157	-0.045947268	NA	-0.049767662	-0.038416587
379	1	243	0	-0.062254758	-0.069083189	-0.084654111	-0.058460735	-0.073202907	0.105144529	0.475980004	-0.149929426	-0.068518674	-0.162882853	0.233085144	-0.165732023	-0.188405376	-0.128082352	-0.101564053	-0.105339956	-0.10167759	-0.195964382	0.784548337	-0.190981342	-0.087906982	-0.158750261	-0.072693189	-0.140221207	-0.08136734	0.562517014	-0.154507533	0.581765424	-0.30197492	-0.034806486	-0.154004241	-0.109000464	-0.065733775	-0.04328472	-0.147472371	0.935090495	0.460733299	0.267669275	-0.22092192	-0.283071007	-0.113092705	-0.141624157	-0.045947268	NA	-0.049767662	-0.038416587
380	1	248	0	-0.062254758	-0.069083189	-0.084654111	-0.058460735	-0.073202907	0.342561467	-0.513817274	-0.446444391	-0.596600272	-0.162882853	-0.720201031	-0.165732023	-0.188405376	-0.410574926	0.906315345	-0.484995493	0.346357862	-0.195964382	-0.750622647	-0.190981342	-0.087906982	-0.158750261	-0.072693189	-0.140221207	-0.08136734	-0.469526215	-0.154507533	-0.601168282	-0.30197492	-0.034806486	-0.154004241	-0.109000464	-0.065733775	1.775743616	-0.147472371	-0.284416894	-0.437314294	-0.755625371	-0.22092192	-0.338860963	-0.113092705	-0.141624157	-0.045947268	NA	-0.049767662	-0.038416587
381	1	250	0	-0.062254758	-0.069083189	-0.084654111	-0.058460735	-0.073202907	0.898117103	-0.557494711	-0.458558552	-0.596600272	-0.162882853	-0.720201031	-0.165732023	-0.188405376	-0.426935263	0.931582636	-0.539364364	0.342501601	-0.195964382	-0.750622647	-0.190981342	-0.087906982	-0.158750261	-0.072693189	-0.140221207	-0.08136734	-0.469526215	-0.154507533	-0.601168282	-0.30197492	-0.034806486	-0.154004241	-0.109000464	-0.065733775	1.379648411	-0.147472371	-0.284416894	-0.458886896	-0.755625371	-0.22092192	-0.338860963	-0.113092705	-0.141624157	-0.045947268	NA	-0.049767662	-0.038416587
382	1	270	0	-0.062254758	-0.069083189	-0.084654111	-0.058460735	-0.073202907	-0.274722572	-0.672246568	-0.479394908	-0.475498657	-0.162882853	-0.469342393	-0.165732023	-0.188405376	-0.446204085	0.815177285	-0.446406589	-0.276355447	-0.195964382	-0.750622647	-0.190981342	-0.087906982	-0.158750261	-0.072693189	-0.140221207	-0.08136734	-0.469526215	-0.154507533	-0.601168282	-0.30197492	-0.034806486	-0.154004241	-0.109000464	-0.065733775	-0.419012434	-0.147472371	-0.284416894	-0.602050529	-0.152846714	-0.22092192	-0.338860963	-0.113092705	-0.141624157	-0.045947268	NA	-0.049767662	-0.038416587
383	1	319	0	-0.062254758	-0.069083189	-0.084654111	-0.058460735	-0.073202907	-0.113279054	-1.058716986	-0.479394908	-0.596600272	-0.162882853	-0.720201031	-0.165732023	-0.188405376	-0.446204085	1.088454562	-0.81195174	0.155931659	-0.195964382	-0.750622647	-0.190981342	-0.087906982	-0.158750261	-0.072693189	-0.140221207	-0.08136734	-0.469526215	-0.154507533	-0.601168282	-0.30197492	-0.034806486	-0.154004241	-0.109000464	-0.065733775	0.778282577	-0.147472371	-0.284416894	-0.602050529	-0.755625371	-0.22092192	-0.338860963	-0.113092705	-0.141624157	-0.045947268	NA	-0.049767662	-0.038416587
384	1	347	0	-0.062254758	-0.069083189	-0.084654111	-0.058460735	-0.073202907	1.230500816	0.683974583	-0.185342912	-0.470762839	-0.162882853	-0.701457445	-0.165732023	-0.188405376	-0.296319728	-0.143122691	2.032644198	-0.066417246	-0.195964382	2.373644967	-0.190981342	-0.087906982	-0.158750261	-0.072693189	-0.140221207	-0.08136734	3.297908251	1.46158021	0.81992977	-0.296788909	-0.034806486	-0.154004241	-0.109000464	-0.065733775	0.095141279	0.709710044	0.262738512	-0.065564702	-0.695122818	-0.22092192	-0.312434142	-0.113092705	-0.141624157	-0.045947268	NA	-0.049767662	-0.038416587
385	1	370	0	-0.062254758	-0.069083189	-0.084654111	-0.058460735	-0.073202907	-0.222490846	-0.871144278	-0.430453699	-0.596600272	-0.162882853	-0.719959582	-0.165732023	-0.188405376	-0.319502418	1.010541165	-0.747972011	-0.200383329	5.531583021	0.123389397	-0.190981342	-0.087906982	2.74489783	-0.072693189	8.752603296	-0.08136734	-0.177819816	-0.154507533	0.204749712	-0.30197492	-0.034806486	-0.154004241	-0.109000464	-0.065733775	0.007052007	-0.147472371	-0.256595433	0.372638858	-0.751913558	-0.22092192	-0.338860963	-0.113092705	-0.141624157	-0.045947268	NA	-0.049767662	-0.038416587
386	1	238	0	-0.062254758	-0.069083189	-0.084654111	-0.058460735	-0.073202907	-0.274722572	-0.587570184	-0.479394908	-0.23971396	-0.162882853	0.90893272	-0.165732023	-0.188405376	-0.446204085	-0.368248205	-0.740518622	-0.276355447	-0.195964382	0.641611366	-0.190981342	-0.087906982	-0.158750261	-0.072693189	-0.140221207	-0.08136734	-0.173175468	-0.154507533	0.66965681	-0.084605956	-0.034806486	-0.154004241	-0.109000464	-0.065733775	-0.419012434	-0.147472371	-0.284416894	-0.602050529	2.829090996	-0.22092192	-0.338860963	-0.113092705	-0.141624157	-0.045947268	NA	-0.049767662	-0.038416587
387	1	248	0	-0.062254758	-0.069083189	-0.084654111	-0.058460735	-0.073202907	0.569652415	-0.222387924	-0.393670742	-0.596600272	-0.162882853	-0.720170859	-0.165732023	-0.188405376	-0.381344107	0.68244776	-0.264158993	0.896433491	-0.195964382	-0.750622647	-0.190981342	-0.087906982	-0.158750261	-0.072693189	-0.140221207	-0.08136734	-0.469526215	-0.154507533	-0.601168282	-0.30197492	-0.034806486	-0.154004241	-0.109000464	-0.065733775	2.848239779	-0.147472371	-0.284416894	-0.515976794	-0.754140646	-0.22092192	-0.338860963	-0.113092705	-0.141624157	-0.045947268	NA	-0.049767662	-0.038416587
388	1	317	0	-0.062254758	-0.069083189	-0.084654111	-0.058460735	-0.073202907	-0.274722572	-0.953614918	-0.479394908	0.25257186	-0.162882853	1.637283602	-0.165732023	-0.188405376	-0.446204085	-1.055439706	-0.683423653	-0.276355447	-0.195964382	0.637751232	-0.190981342	-0.087906982	-0.158750261	-0.072693189	-0.140221207	-0.08136734	-0.455296635	-0.154507533	0.874835848	-0.022090407	-0.034806486	-0.154004241	-0.109000464	-0.065733775	-0.419012434	-0.147472371	-0.284416894	-0.602050529	1.913227415	-0.22092192	-0.338860963	-0.113092705	-0.141624157	-0.045947268	NA	-0.049767662	-0.038416587
389	1	319	0	-0.062254758	-0.069083189	-0.084654111	-0.058460735	-0.073202907	-0.274722572	-0.89426836	-0.465827048	-0.596600272	-0.162882853	-0.720201031	-0.165732023	-0.188405376	-0.438932837	1.146437048	-0.703776096	-0.276355447	-0.195964382	-0.750622647	-0.190981342	-0.087906982	-0.158750261	-0.072693189	-0.140221207	-0.08136734	-0.469526215	-0.154507533	-0.601168282	-0.30197492	-0.034806486	-0.154004241	-0.109000464	-0.065733775	-0.419012434	-0.147472371	-0.284416894	-0.578516781	-0.755625371	-0.22092192	-0.338860963	-0.113092705	-0.141624157	-0.045947268	NA	-0.049767662	-0.038416587
390	1	347	0	-0.062254758	-0.069083189	-0.084654111	-0.058460735	-0.073202907	1.14028238	0.568742569	-0.186804689	-0.328688318	-0.162882853	-0.677794043	-0.165732023	-0.188405376	-0.284373632	-0.093203323	1.861923838	-0.094458387	-0.195964382	2.436987034	-0.190981342	-0.087906982	-0.158750261	-0.072693189	-0.140221207	-0.08136734	3.362855574	1.46158021	0.755670014	-0.296788909	-0.034806486	-0.154004241	-0.109000464	-0.065733775	-0.04383671	0.707388628	0.151452667	0.03091101	-0.658004688	-0.22092192	-0.283071007	-0.113092705	-0.141624157	-0.045947268	NA	-0.049767662	-0.038416587
391	1	370	0	-0.062254758	-0.069083189	-0.084654111	-0.058460735	-0.073202907	-0.274722572	-0.900950352	-0.451774622	-0.596600272	-0.162882853	-0.711134846	-0.165732023	-0.188405376	-0.349320564	1.045685038	-0.749887977	-0.276355447	5.57581139	-0.518499738	-0.190981342	-0.087906982	3.459641976	-0.072693189	5.768823873	-0.08136734	-0.380591337	-0.154507533	0.038343275	-0.30197492	-0.034806486	-0.154004241	-0.109000464	-0.065733775	-0.419012434	-0.147472371	-0.284416894	0.072347095	-0.717830137	-0.22092192	-0.338860963	-0.113092705	-0.141624157	-0.045947268	NA	-0.049767662	-0.038416587
392	1	568	0	-0.062254758	-0.069083189	-0.084654111	-0.058460735	-0.073202907	-0.189252474	-0.465501979	-0.44256786	-0.596600272	-0.060868616	-0.718208959	5.793409927	-0.188405376	-0.415483011	-0.120137242	-0.310784068	0.009632551	-0.195964382	-0.750622647	-0.190981342	-0.087906982	-0.158750261	-0.072693189	-0.140221207	-0.08136734	-0.469526215	-0.154507533	-0.601168282	-0.30197492	-0.034806486	-0.154004241	-0.109000464	-0.065733775	1.222549307	-0.109091069	-0.126761947	-0.456925751	-0.735210399	3.605149775	-0.338860963	-0.046270453	0.547133421	-0.045947268	NA	-0.049767662	-0.038416587
393	1	215	0	-0.062254758	-0.069083189	-0.084654111	-0.058460735	-0.073202907	-0.274722572	-0.544392815	-0.462919649	-0.596600272	-0.162882853	-0.719959582	-0.165732023	-0.188405376	-0.433842948	1.089490626	-0.666386312	-0.276355447	-0.195964382	0.526438242	-0.190981342	-0.087906982	-0.158750261	-0.072693189	-0.140221207	-0.08136734	-0.32011562	-0.154507533	0.67979721	-0.30197492	-0.034806486	-0.154004241	-0.109000464	-0.065733775	-0.419012434	-0.147472371	-0.284416894	-0.517721266	-0.750428833	-0.22092192	-0.338860963	-0.113092705	-0.141624157	-0.045947268	NA	-0.049767662	-0.038416587
394	1	270	0	-0.062254758	-0.069083189	-0.084654111	-0.058460735	-0.073202907	-0.274722572	-0.033102339	-0.479394908	-0.550625617	-0.162882853	-0.680019781	-0.165732023	-0.188405376	-0.446204085	0.812200259	0.038618526	-0.276355447	-0.195964382	-0.750622647	-0.190981342	-0.087906982	-0.158750261	-0.072693189	-0.140221207	-0.08136734	-0.469526215	-0.154507533	-0.601168282	-0.30197492	-0.034806486	-0.154004241	-0.109000464	-0.065733775	-0.419012434	-0.147472371	-0.284416894	-0.602050529	-0.536745988	-0.22092192	-0.338860963	-0.113092705	-0.141624157	-0.045947268	NA	-0.049767662	-0.038416587
395	1	338	0	-0.062254758	-0.069083189	-0.084654111	-0.058460735	-0.073202907	-0.274722572	0.319807615	0.103218422	1.44683628	-0.162882853	1.028232512	-0.165732023	-0.188405376	0.19170482	-0.896482617	0.030095937	-0.276355447	-0.195964382	1.040123752	-0.190981342	-0.087906982	-0.158750261	-0.072693189	-0.140221207	-0.08136734	0.474405465	-0.154507533	0.485850197	1.308603447	-0.034806486	-0.154004241	-0.109000464	-0.065733775	-0.419012434	-0.147472371	-0.284416894	0.143954668	0.515540599	-0.22092192	0.106497676	-0.113092705	-0.141624157	-0.045947268	NA	-0.049767662	-0.038416587
396	1	229	0	-0.062254758	-0.069083189	-0.084654111	-0.058460735	-0.073202907	0.432285564	-0.175363244	-0.386358155	-0.596600272	-0.162882853	-0.720201031	-0.165732023	-0.188405376	-0.371855477	0.802152226	-0.221111963	0.313204255	-0.195964382	-0.750622647	-0.190981342	-0.087906982	-0.158750261	-0.072693189	-0.140221207	-0.08136734	-0.469526215	-0.154507533	-0.601168282	-0.30197492	-0.034806486	-0.154004241	-0.109000464	-0.065733775	1.667355909	-0.147472371	-0.284416894	-0.445158877	-0.755625371	-0.22092192	-0.338860963	-0.113092705	-0.141624157	-0.045947268	NA	-0.049767662	-0.038416587
397	1	248	0	-0.062254758	-0.069083189	-0.084654111	-0.058460735	-0.073202907	0.997832217	0.281361995	-0.077689343	-0.596600272	-0.162882853	-0.720201031	-0.165732023	-0.188405376	-0.055919326	0.582901149	0.219523976	0.288439565	-0.195964382	-0.750622647	-0.190981342	-0.087906982	-0.158750261	-0.072693189	-0.140221207	-0.08136734	-0.469526215	-0.154507533	-0.601168282	-0.30197492	-0.034806486	-0.154004241	-0.109000464	-0.065733775	1.381018112	-0.147472371	-0.284416894	-0.149025884	-0.755625371	-0.22092192	-0.338860963	-0.113092705	-0.141624157	-0.045947268	NA	-0.049767662	-0.038416587
398	1	270	0	-0.062254758	-0.069083189	-0.084654111	-0.058460735	-0.073202907	-0.274722572	-0.227651379	-0.479394908	-0.585099002	-0.162882853	-0.705550058	-0.165732023	-0.188405376	-0.446204085	0.872990564	-0.054597424	-0.276355447	-0.195964382	-0.750622647	-0.190981342	-0.087906982	-0.158750261	-0.072693189	-0.140221207	-0.08136734	-0.469526215	-0.154507533	-0.601168282	-0.30197492	-0.034806486	-0.154004241	-0.109000464	-0.065733775	-0.419012434	-0.147472371	-0.284416894	-0.602050529	-0.627448803	-0.22092192	-0.338860963	-0.113092705	-0.141624157	-0.045947268	NA	-0.049767662	-0.038416587
399	1	319	0	-0.062254758	-0.069083189	-0.084654111	-0.058460735	-0.073202907	-0.274722572	-1.048439029	-0.479394908	-0.596600272	-0.162882853	-0.720201031	-0.165732023	-0.188405376	-0.446204085	1.190399872	-0.810309476	-0.276355447	-0.195964382	-0.750622647	-0.190981342	-0.087906982	-0.158750261	-0.072693189	-0.140221207	-0.08136734	-0.469526215	-0.154507533	-0.601168282	-0.30197492	-0.034806486	-0.154004241	-0.109000464	-0.065733775	-0.419012434	-0.147472371	-0.284416894	-0.602050529	-0.755625371	-0.22092192	-0.338860963	-0.113092705	-0.141624157	-0.045947268	NA	-0.049767662	-0.038416587
400	1	347	0	-0.062254758	-0.069083189	-0.084654111	-0.058460735	-0.073202907	-0.274722572	2.136489847	-0.145191712	-0.578333548	-0.162882853	-0.715039752	-0.165732023	-0.188405376	-0.274359404	-0.299261921	2.757529016	-0.276355447	-0.195964382	-0.017734221	-0.190981342	-0.087906982	-0.158750261	-0.072693189	-0.140221207	-0.08136734	1.233188198	-0.154507533	-0.586142937	-0.30197492	-0.034806486	-0.154004241	-0.109000464	-0.065733775	-0.419012434	-0.147472371	-0.284416894	-0.513798975	-0.733725674	-0.22092192	-0.338860963	-0.113092705	-0.141624157	-0.045947268	NA	-0.049767662	-0.038416587
401	1	370	0	-0.062254758	-0.069083189	-0.084654111	-0.058460735	-0.073202907	-0.274722572	0.192570167	-0.083389764	-0.596600272	0.09215274	-0.720201031	-0.140747546	-0.188405376	-0.258989541	0.737656399	-0.468998926	-0.11743303	4.022670122	0.207725049	5.760597861	-0.087906982	1.873803402	-0.072693189	8.066712769	-0.08136734	-0.288099065	-0.154507533	1.548436236	-0.30197492	-0.034806486	6.038205769	3.563341229	-0.065733775	0.63464888	-0.147472371	-0.284416894	1.124828732	-0.755625371	0.227698738	-0.338860963	-0.113092705	-0.141624157	-0.045947268	NA	-0.049767662	-0.038416587
402	1	229	0	-0.062254758	-0.069083189	-0.084654111	-0.058460735	-0.073202907	1.059560621	0.188299814	-0.077689343	-0.596600272	-0.162882853	-0.720201031	-0.165732023	-0.188405376	-0.055919326	0.554147305	0.221052783	0.406990307	-0.195964382	-0.750622647	-0.190981342	-0.087906982	-0.158750261	-0.072693189	-0.140221207	-0.08136734	-0.469526215	-0.154507533	-0.601168282	-0.30197492	-0.034806486	-0.154004241	-0.109000464	-0.065733775	1.618339856	-0.147472371	-0.284416894	-0.149025884	-0.755625371	-0.22092192	-0.338860963	-0.113092705	-0.141624157	-0.045947268	NA	-0.049767662	-0.038416587
403	1	229	0	-0.062254758	-0.069083189	-0.084654111	-0.058460735	-0.073202907	0.594223422	0.125227945	-0.091741769	-0.596600272	-0.162882853	-0.720201031	-0.165732023	-0.188405376	-0.066280864	0.654331132	0.189200225	0.045511129	-0.195964382	-0.750622647	-0.190981342	-0.087906982	-0.158750261	-0.072693189	-0.140221207	-0.08136734	-0.469526215	-0.154507533	-0.601168282	-0.30197492	-0.034806486	-0.154004241	-0.109000464	-0.065733775	0.323454292	-0.147472371	-0.284416894	-0.147064738	-0.755625371	-0.22092192	-0.338860963	-0.113092705	-0.141624157	-0.045947268	NA	-0.049767662	-0.038416587
404	1	248	0	-0.062254758	-0.069083189	-0.084654111	-0.058460735	-0.073202907	1.126037364	0.162896351	-0.091741769	-0.596600272	-0.162882853	-0.720201031	-0.165732023	-0.188405376	-0.066099082	0.506517585	0.219268302	0.617178065	-0.195964382	-0.750622647	-0.190981342	-0.087906982	-0.158750261	-0.072693189	-0.140221207	-0.08136734	-0.469526215	-0.154507533	-0.601168282	-0.30197492	-0.034806486	-0.154004241	-0.109000464	-0.065733775	1.96375666	-0.147472371	-0.284416894	-0.139220156	-0.755625371	-0.22092192	-0.338860963	-0.113092705	-0.141624157	-0.045947268	NA	-0.049767662	-0.038416587
405	1	270	0	-0.062254758	-0.069083189	-0.084654111	-0.058460735	-0.073202907	-0.274722572	0.346279079	-0.473095544	-0.477528293	-0.162882853	-0.612202343	-0.165732023	-0.188405376	-0.44256845	0.588351371	0.43988229	-0.276355447	-0.195964382	-0.750622647	-0.190981342	-0.087906982	-0.158750261	-0.072693189	-0.140221207	-0.08136734	-0.469526215	-0.154507533	-0.601168282	-0.30197492	-0.034806486	-0.154004241	-0.109000464	-0.065733775	-0.419012434	-0.147472371	-0.284416894	-0.564788761	-0.366671695	-0.22092192	-0.33592465	-0.113092705	-0.141624157	-0.045947268	NA	-0.049767662	-0.038416587
406	1	319	0	-0.062254758	-0.069083189	-0.084654111	-0.058460735	-0.073202907	-0.274722572	-0.374679391	-0.424949217	-0.596600272	-0.162882853	-0.720201031	-0.165732023	-0.188405376	-0.40863831	1.00690294	-0.368364966	-0.276355447	-0.195964382	-0.750622647	-0.190981342	-0.087906982	-0.158750261	-0.072693189	-0.140221207	-0.08136734	-0.469526215	-0.154507533	-0.601168282	-0.30197492	-0.034806486	-0.154004241	-0.109000464	-0.065733775	-0.419012434	-0.147472371	-0.284416894	-0.527806565	-0.755625371	-0.22092192	-0.338860963	-0.113092705	-0.141624157	-0.045947268	NA	-0.049767662	-0.038416587
407	1	370	0	-0.062254758	-0.069083189	-0.084654111	-0.058460735	-0.073202907	0.731925246	0.006795751	-0.053756136	-0.547889008	12.7929253	-0.715190666	4.661016829	-0.188405376	-0.245049164	0.034361166	-0.477851691	0.350345885	-0.195964382	-0.750622647	-0.190981342	-0.087906982	-0.158750261	-0.072693189	-0.140221207	-0.08136734	-0.469526215	-0.154507533	-0.601168282	-0.30197492	-0.034806486	-0.154004241	-0.109000464	-0.065733775	4.15380915	-0.070709767	-0.228773972	0.030465886	-0.661345319	6.019062058	-0.332988336	0.287840806	3.43142122	-0.045947268	NA	-0.049767662	-0.038416587
408	1	270	0	-0.062254758	-0.069083189	-0.084654111	-0.058460735	-0.073202907	-0.274722572	-0.069656147	-0.475518376	-0.556003004	-0.162882853	-0.698827217	-0.165732023	-0.188405376	-0.444567296	0.752749988	0.228405769	-0.276355447	-0.195964382	-0.750622647	-0.190981342	-0.087906982	-0.158750261	-0.072693189	-0.140221207	-0.08136734	-0.469526215	-0.154507533	-0.601168282	-0.30197492	-0.034806486	-0.154004241	-0.109000464	-0.065733775	-0.419012434	-0.147472371	-0.284416894	-0.582439072	-0.601097407	-0.22092192	-0.33592465	-0.113092705	-0.141624157	-0.045947268	NA	-0.049767662	-0.038416587
409	1	248	0	-0.062254758	-0.069083189	-0.084654111	-0.058460735	-0.073202907	0.25452283	-0.351338534	-0.40197435	-0.596600272	-0.162882853	-0.720201031	-0.165732023	-0.188405376	-0.390802032	0.910638635	-0.398078805	0.168199166	-0.195964382	-0.750622647	-0.190981342	-0.087906982	-0.158750261	-0.072693189	-0.140221207	-0.08136734	-0.469526215	-0.154507533	-0.601168282	-0.30197492	-0.034806486	-0.154004241	-0.109000464	-0.065733775	1.335670855	-0.147472371	-0.284416894	-0.531449285	-0.755625371	-0.22092192	-0.338860963	-0.113092705	-0.141624157	-0.045947268	NA	-0.049767662	-0.038416587
410	1	270	0	-0.062254758	-0.069083189	-0.084654111	-0.058460735	-0.073202907	-0.274722572	0.238981962	-0.473095544	-0.507972833	-0.162882853	-0.64347629	-0.165732023	-0.188405376	-0.44256845	0.648574606	0.361097209	-0.276355447	-0.195964382	-0.750622647	-0.190981342	-0.087906982	-0.158750261	-0.072693189	-0.140221207	-0.08136734	-0.469526215	-0.154507533	-0.601168282	-0.30197492	-0.034806486	-0.154004241	-0.109000464	-0.065733775	-0.419012434	-0.147472371	-0.284416894	-0.564788761	-0.47401311	-0.22092192	-0.33592465	-0.113092705	-0.141624157	-0.045947268	NA	-0.049767662	-0.038416587
411	1	319	0	-0.062254758	-0.069083189	-0.084654111	-0.058460735	-0.073202907	-0.274722572	-0.822500084	-0.409132776	-0.596600272	-0.162882853	-0.720201031	-0.165732023	-0.188405376	-0.373673295	1.139038655	-0.709952724	-0.276355447	-0.195964382	-0.750622647	-0.190981342	-0.087906982	-0.158750261	-0.072693189	-0.140221207	-0.08136734	-0.469526215	-0.154507533	-0.601168282	-0.30197492	-0.034806486	-0.154004241	-0.109000464	-0.065733775	-0.419012434	-0.147472371	-0.284416894	-0.466731479	-0.755625371	-0.22092192	-0.338860963	-0.113092705	-0.141624157	-0.045947268	NA	-0.049767662	-0.038416587
412	1	370	0	-0.062254758	-0.069083189	-0.084654111	-0.058460735	-0.073202907	-0.222490846	-0.908359121	-0.438691328	-0.596600272	-0.162882853	-0.719989905	-0.165732023	-0.188405376	-0.335534803	1.023074709	-0.754875659	-0.20112434	5.407830787	-0.038747124	-0.190981342	-0.087906982	2.658550566	-0.072693189	9.088301089	-0.08136734	-0.310753581	-0.154507533	0.071905213	-0.30197492	-0.034806486	-0.154004241	-0.109000464	-0.065733775	-0.009404752	-0.147472371	-0.256595433	0.244461455	-0.753398283	-0.22092192	-0.338860963	-0.113092705	-0.141624157	-0.045947268	NA	-0.049767662	-0.038416587
413	1	370	0	-0.062254758	-0.069083189	-0.084654111	-0.058460735	-0.073202907	-0.222490846	-0.892760851	-0.435299363	-0.596600272	-0.162882853	-0.719959582	-0.165732023	-0.188405376	-0.330954647	1.018105951	-0.752554283	-0.200383329	5.530363925	-0.000462634	-0.190981342	-0.087906982	2.562926718	-0.072693189	9.29445766	-0.08136734	-0.288276437	-0.154507533	0.107045779	-0.30197492	-0.034806486	-0.154004241	-0.109000464	-0.065733775	0.007052007	-0.147472371	-0.256595433	0.288309595	-0.751913558	-0.22092192	-0.338860963	-0.113092705	-0.141624157	-0.045947268	NA	-0.049767662	-0.038416587
414	1	347	0	-0.062254758	-0.069083189	-0.084654111	-0.058460735	-0.073202907	1.277984204	1.36420467	-0.299787887	-0.55194828	-0.162882853	-0.690531231	-0.165732023	-0.188405376	-0.335257553	0.047081798	1.673156771	-0.008655242	-0.195964382	0.396169922	-0.190981342	-0.087906982	-0.158750261	-0.072693189	-0.140221207	-0.08136734	2.342322145	-0.154507533	-0.598163213	-0.30197492	-0.034806486	-0.154004241	-0.109000464	-0.065733775	0.194016994	0.722503812	0.030893001	-0.48438179	-0.578571888	-0.22092192	-0.33152018	-0.113092705	-0.141624157	-0.045947268	NA	-0.049767662	-0.038416587
415	1	229	0	-0.062254758	-0.069083189	-0.084654111	-0.058460735	-0.073202907	1.10229567	0.193530642	-0.088043269	-0.596600272	-0.162882853	-0.720201031	-0.165732023	-0.188405376	-0.065070005	0.578702605	0.277257462	0.214106009	-0.195964382	-0.750622647	-0.190981342	-0.087906982	-0.158750261	-0.072693189	-0.140221207	-0.08136734	-0.469526215	-0.154507533	-0.601168282	-0.30197492	-0.034806486	-0.154004241	-0.109000464	-0.065733775	1.062801242	-0.147472371	-0.284416894	-0.139220156	-0.755625371	-0.22092192	-0.338860963	-0.113092705	-0.141624157	-0.045947268	NA	-0.049767662	-0.038416587
416	1	248	0	-0.062254758	-0.069083189	-0.084654111	-0.058460735	-0.073202907	0.636958471	0.084642598	-0.236202172	-0.596600272	-0.162882853	-0.720201031	-0.165732023	-0.188405376	-0.192132931	0.666503848	-0.019887068	0.4289411	-0.195964382	-0.750622647	-0.190981342	-0.087906982	-0.158750261	-0.072693189	-0.140221207	-0.08136734	-0.469526215	-0.154507533	-0.601168282	-0.30197492	-0.034806486	-0.154004241	-0.109000464	-0.065733775	2.090953248	-0.147472371	-0.284416894	-0.372996833	-0.755625371	-0.22092192	-0.338860963	-0.113092705	-0.141624157	-0.045947268	NA	-0.049767662	-0.038416587
417	1	270	0	-0.062254758	-0.069083189	-0.084654111	-0.058460735	-0.073202907	-0.274722572	-0.87249231	-0.465342482	-0.362290899	-0.162882853	-0.34673106	-0.165732023	-0.188405376	-0.436387892	0.824357248	-0.750890202	-0.276355447	-0.195964382	-0.750622647	-0.190981342	-0.087906982	-0.158750261	-0.072693189	-0.140221207	-0.08136734	-0.469526215	-0.154507533	-0.601168282	-0.30197492	-0.034806486	-0.154004241	-0.109000464	-0.065733775	-0.419012434	-0.147472371	-0.284416894	-0.568711053	0.007690104	-0.22092192	-0.338860963	-0.113092705	-0.141624157	-0.045947268	NA	-0.049767662	-0.038416587
418	1	319	0	-0.062254758	-0.069083189	-0.084654111	-0.058460735	-0.073202907	-0.227239184	-0.669559149	-0.452743755	-0.596600272	-0.162882853	-0.720201031	-0.165732023	-0.188405376	-0.425299227	1.082123619	-0.551998232	-0.27136797	-0.195964382	-0.750622647	-0.190981342	-0.087906982	-0.158750261	-0.072693189	-0.140221207	-0.08136734	-0.469526215	-0.154507533	-0.601168282	-0.30197492	-0.034806486	-0.154004241	-0.109000464	-0.065733775	-0.379462148	-0.147472371	-0.284416894	-0.588322509	-0.755625371	-0.22092192	-0.338860963	-0.113092705	-0.141624157	-0.045947268	NA	-0.049767662	-0.038416587
419	1	370	0	-0.062254758	-0.069083189	-0.084654111	-0.058460735	-0.073202907	-0.274722572	-0.866331882	-0.452208414	-0.5032596	-0.162882853	-0.681240059	-0.165732023	-0.188405376	-0.355137261	1.02939415	-0.732151287	-0.276355447	4.759858295	-0.6591156	-0.190981342	-0.087906982	3.23628443	-0.072693189	5.13266615	-0.08136734	-0.383942177	-0.154507533	-0.253106104	-0.30197492	-0.034806486	-0.154004241	-0.109000464	-0.065733775	-0.419012434	-0.147472371	-0.284416894	0.012636054	-0.655669767	-0.22092192	-0.338860963	-0.113092705	-0.141624157	-0.045947268	NA	-0.049767662	-0.038416587
420	1	229	0	-0.062254758	-0.069083189	-0.084654111	-0.058460735	-0.073202907	0.848121632	-0.132232223	-0.293844903	-0.596600272	-0.162882853	-0.720170859	-0.165732023	-0.188405376	-0.247709963	0.620812089	-0.138205816	0.85734577	-0.195964382	-0.750622647	-0.190981342	-0.087906982	-0.158750261	-0.072693189	-0.140221207	-0.08136734	-0.469526215	-0.154507533	-0.601168282	-0.30197492	-0.034806486	-0.154004241	-0.109000464	-0.065733775	2.770519567	-0.147472371	-0.284416894	-0.368262437	-0.754140646	-0.22092192	-0.338860963	-0.113092705	-0.141624157	-0.045947268	NA	-0.049767662	-0.038416587
421	1	248	0	-0.062254758	-0.069083189	-0.084654111	-0.058460735	-0.073202907	0.82727222	0.014973371	-0.119972193	-0.596600272	-0.162882853	-0.720201031	-0.165732023	-0.188405376	-0.070081571	0.687086194	0.101831303	0.05803118	-0.195964382	-0.750622647	-0.190981342	-0.087906982	-0.158750261	-0.072693189	-0.140221207	-0.08136734	-0.469526215	-0.154507533	-0.601168282	-0.30197492	-0.034806486	-0.154004241	-0.109000464	-0.065733775	0.34480124	-0.147472371	-0.284416894	-0.103919534	-0.755625371	-0.22092192	-0.338860963	-0.113092705	-0.141624157	-0.045947268	NA	-0.049767662	-0.038416587
422	1	270	0	-0.062254758	-0.069083189	-0.084654111	-0.058460735	-0.073202907	-0.274722572	-0.938764278	-0.459043118	-0.571568095	-0.162882853	-0.71386262	-0.165732023	-0.188405376	-0.431479785	1.160135784	-0.754999891	-0.276355447	-0.195964382	-0.750622647	-0.190981342	-0.087906982	-0.158750261	-0.072693189	-0.140221207	-0.08136734	-0.469526215	-0.154507533	-0.601168282	-0.30197492	-0.034806486	-0.154004241	-0.109000464	-0.065733775	-0.419012434	-0.147472371	-0.284416894	-0.543216159	-0.731498586	-0.22092192	-0.338860963	-0.113092705	-0.141624157	-0.045947268	NA	-0.049767662	-0.038416587
423	1	319	0	-0.062254758	-0.069083189	-0.084654111	-0.058460735	-0.073202907	-0.274722572	-1.047411234	-0.479394908	-0.596600272	-0.162882853	-0.720201031	-0.165732023	-0.188405376	-0.446204085	1.187789773	-0.810241049	-0.265474889	-0.195964382	-0.750622647	-0.190981342	-0.087906982	-0.158750261	-0.072693189	-0.140221207	-0.08136734	-0.469526215	-0.154507533	-0.601168282	-0.30197492	-0.034806486	-0.154004241	-0.109000464	-0.065733775	-0.349671092	-0.147472371	-0.284416894	-0.602050529	-0.755625371	-0.22092192	-0.338860963	-0.113092705	-0.141624157	-0.045947268	NA	-0.049767662	-0.038416587
424	1	370	0	-0.062254758	-0.069083189	-0.084654111	-0.058460735	-0.073202907	-0.258780229	-0.911674275	-0.47503381	-0.462487394	-0.162882853	-0.672834447	-0.165732023	-0.188405376	-0.420555483	1.115265999	-0.74284139	-0.275356227	-0.153409721	-0.750622647	-0.190981342	-0.087906982	-0.158750261	-0.072693189	0.383780118	-0.08136734	-0.469526215	-0.154507533	-0.601168282	-0.30197492	-0.034806486	-0.154004241	-0.109000464	-0.065733775	-0.408986972	-0.147472371	-0.284416894	-0.361991993	-0.640325447	-0.22092192	-0.338860963	-0.113092705	-0.141624157	-0.045947268	NA	-0.049767662	-0.038416587
425	1	229	0	-0.062254758	-0.069083189	-0.084654111	-0.058460735	-0.073202907	0.342561467	-0.201773965	-0.423466033	-0.596600272	-0.162882853	-0.720201031	-0.165732023	-0.188405376	-0.399123496	0.780092446	-0.176844947	0.348507772	-0.195964382	-0.750622647	-0.190981342	-0.087906982	-0.158750261	-0.072693189	-0.140221207	-0.08136734	-0.469526215	-0.154507533	-0.601168282	-0.30197492	-0.034806486	-0.154004241	-0.109000464	-0.065733775	1.78425818	-0.147472371	-0.284416894	-0.420809228	-0.755625371	-0.22092192	-0.338860963	-0.113092705	-0.141624157	-0.045947268	NA	-0.049767662	-0.038416587
426	1	319	0	-0.062254758	-0.069083189	-0.084654111	-0.058460735	-0.073202907	-0.274722572	-0.604496189	-0.452743755	-0.596600272	-0.162882853	-0.720201031	-0.165732023	-0.188405376	-0.425299227	1.069302631	-0.517189021	-0.276355447	-0.195964382	-0.750622647	-0.190981342	-0.087906982	-0.158750261	-0.072693189	-0.140221207	-0.08136734	-0.469526215	-0.154507533	-0.601168282	-0.30197492	-0.034806486	-0.154004241	-0.109000464	-0.065733775	-0.419012434	-0.147472371	-0.284416894	-0.588322509	-0.755625371	-0.22092192	-0.338860963	-0.113092705	-0.141624157	-0.045947268	NA	-0.049767662	-0.038416587
427	1	336	0	-0.062254758	-0.069083189	-0.084654111	-0.058460735	-0.073202907	-0.217781188	-0.880176716	-0.459043118	-0.593217546	-0.162882853	-0.717031827	-0.165732023	-0.188405376	-0.430752657	1.161187807	-0.761396522	-0.258230311	-0.195964382	-0.750622647	-0.190981342	-0.087906982	-0.158750261	-0.072693189	-0.140221207	-0.08136734	-0.469526215	-0.154507533	-0.601168282	-0.30197492	-0.034806486	-0.154004241	-0.109000464	-0.065733775	-0.327091356	-0.147472371	-0.284416894	-0.531449285	-0.72407496	-0.22092192	-0.338860963	-0.113092705	-0.141624157	-0.045947268	NA	-0.049767662	-0.038416587
428	1	370	0	-0.062254758	-0.069083189	-0.084654111	-0.058460735	-0.073202907	-0.274722572	-0.578449253	-0.396049483	-0.596600272	-0.162882853	-0.720201031	-0.165732023	-0.188405376	-0.404939691	0.998210181	-0.735643847	-0.250954082	-0.195964382	-0.750622647	5.815298185	-0.087906982	-0.158750261	-0.072693189	-0.140221207	-0.08136734	-0.469526215	-0.154507533	-0.601168282	-0.30197492	-0.034806486	8.733574858	-0.109000464	-0.065733775	-0.257215811	-0.147472371	-0.284416894	0.162796274	-0.755625371	-0.22092192	-0.338860963	-0.113092705	-0.141624157	-0.045947268	NA	-0.049767662	-0.038416587
429	1	206	0	-0.062254758	-0.069083189	2.032132543	-0.058460735	-0.020660358	-0.183185637	0.404680626	0.887423812	-0.535034646	-0.162882853	-0.575501686	-0.165732023	-0.188405376	0.776617775	0.289353268	0.444232202	-0.108194689	-0.195964382	-0.029786657	-0.190981342	0.033782035	-0.158750261	-0.072693189	-0.140221207	-0.08136734	-0.216951162	-0.154507533	-0.011564205	-0.30197492	-0.034806486	-0.154004241	-0.109000464	-0.065733775	0.625467148	0.453834696	-0.168494139	0.836512395	-0.167346478	-0.22092192	-0.338860963	-0.113092705	-0.141624157	-0.045947268	NA	-0.049767662	-0.038416587
430	1	229	0	-0.062254758	-0.069083189	-0.084654111	-0.058460735	-0.073202907	0.196297251	-0.362105951	-0.398956882	-0.596600272	-0.162882853	-0.720170859	-0.165732023	-0.188405376	-0.39021539	0.913710913	-0.403414331	0.163809109	-0.195964382	-0.750622647	-0.190981342	-0.087906982	-0.158750261	-0.072693189	-0.140221207	-0.08136734	-0.469526215	-0.154507533	-0.601168282	-0.30197492	-0.034806486	-0.154004241	-0.109000464	-0.065733775	1.328552954	-0.147472371	-0.284416894	-0.531449285	-0.754140646	-0.22092192	-0.338860963	-0.113092705	-0.141624157	-0.045947268	NA	-0.049767662	-0.038416587
431	1	270	0	-0.062254758	-0.069083189	-0.084654111	-0.058460735	-0.073202907	-0.274722572	-0.765567197	-0.479394908	-0.480234474	-0.162882853	-0.540703273	-0.165732023	-0.188405376	-0.446204085	0.977044529	-0.68694897	-0.276355447	-0.195964382	-0.750622647	-0.190981342	-0.087906982	-0.158750261	-0.072693189	-0.140221207	-0.08136734	-0.469526215	-0.154507533	-0.601168282	-0.30197492	-0.034806486	-0.154004241	-0.109000464	-0.065733775	-0.419012434	-0.147472371	-0.284416894	-0.602050529	-0.532916588	-0.22092192	-0.338860963	-0.113092705	-0.141624157	-0.045947268	NA	-0.049767662	-0.038416587
432	1	290	0	-0.062254758	-0.069083189	-0.084654111	-0.058460735	-0.073202907	1.154946734	-0.479930659	-0.186992451	-0.596600272	2.285458845	-0.72011044	-0.165732023	4.903307007	-0.205191747	0.744039133	-0.505129539	0.308184602	2.538734733	0.858733723	-0.190981342	-0.087906982	3.325313989	-0.072693189	-0.058740853	-0.08136734	-0.071097963	-0.154507533	0.818542077	-0.30197492	-0.034806486	-0.154004241	-0.109000464	-0.065733775	0.832794099	1.605273762	-0.247321612	-0.19641928	-0.755625371	1.136915239	-0.338860963	-0.059634904	1.862034251	-0.045947268	NA	-0.049767662	-0.038416587
433	1	319	0	-0.062254758	-0.069083189	-0.084654111	-0.058460735	-0.073202907	-0.212994168	-0.829295931	-0.470272094	-0.596600272	-0.162882853	-0.720201031	-0.165732023	-0.188405376	-0.441524626	1.136486522	-0.683610865	-0.26696042	-0.195964382	-0.750622647	-0.190981342	-0.087906982	-0.158750261	-0.072693189	-0.140221207	-0.08136734	-0.469526215	-0.154507533	-0.601168282	-0.30197492	-0.034806486	-0.154004241	-0.109000464	-0.065733775	-0.327327681	-0.147472371	-0.284416894	-0.600317645	-0.755625371	-0.22092192	-0.338860963	-0.113092705	-0.141624157	-0.045947268	NA	-0.049767662	-0.038416587
434	1	370	0	-0.062254758	-0.069083189	-0.084654111	-0.058460735	-0.073202907	-0.274722572	-0.937274933	-0.471579383	-0.512995742	-0.162882853	-0.696210146	-0.165732023	-0.188405376	-0.428240174	1.134430013	-0.765750292	-0.250954082	-0.195964382	-0.750622647	0.105983939	-0.087906982	-0.158750261	-0.072693189	-0.140221207	-0.08136734	-0.469526215	-0.154507533	-0.601168282	-0.30197492	-0.034806486	0.680293755	-0.109000464	-0.065733775	-0.257215811	-0.147472371	-0.284416894	-0.456032698	-0.708162679	-0.22092192	-0.338860963	-0.113092705	-0.141624157	-0.045947268	NA	-0.049767662	-0.038416587
435	1	248	0	-0.062254758	-0.069083189	-0.084654111	-0.058460735	-0.073202907	0.613056858	-0.293555942	-0.465827048	-0.596600272	-0.162882853	-0.720170859	-0.165732023	-0.188405376	-0.441841323	0.666775554	-0.34052471	1.130506289	-0.195964382	-0.750622647	-0.190981342	-0.087906982	-0.158750261	-0.072693189	-0.140221207	-0.08136734	-0.469526215	-0.154507533	-0.601168282	-0.30197492	-0.034806486	-0.154004241	-0.109000464	-0.065733775	3.59397392	-0.147472371	-0.284416894	-0.582439072	-0.754140646	-0.22092192	-0.338860963	-0.113092705	-0.141624157	-0.045947268	NA	-0.049767662	-0.038416587
436	1	568	0	-0.062254758	-0.069083189	-0.084654111	-0.058460735	-0.073202907	0.066267638	0.128804468	-0.087409398	-0.566832277	2.412976641	-0.697020556	7.499323738	-0.188405376	-0.072581201	-0.648489136	0.210734551	-0.197135253	-0.195964382	-0.750622647	-0.190981342	-0.087906982	-0.158750261	-0.072693189	-0.140221207	-0.08136734	-0.469526215	-0.154507533	-0.601168282	-0.30197492	-0.034806486	-0.154004241	-0.109000464	-0.065733775	-0.083780217	0.006052838	-0.284416894	-0.192171088	-0.654664056	4.665478906	-0.283071007	1.009521128	2.42556318	-0.045947268	NA	-0.049767662	-0.038416587
437	1	229	0	-0.062254758	-0.069083189	-0.084654111	-0.058460735	-0.073202907	-0.274722572	-0.781330396	-0.442083293	-0.596600272	-0.162882853	-0.720201031	-0.165732023	-0.188405376	-0.424935664	1.143305488	-0.702943999	-0.27350346	-0.195964382	-0.750622647	-0.190981342	-0.087906982	-0.158750261	-0.072693189	-0.140221207	-0.08136734	-0.469526215	-0.154507533	-0.601168282	-0.30197492	-0.034806486	-0.154004241	-0.109000464	-0.065733775	-0.38386773	-0.147472371	-0.284416894	-0.521643557	-0.755625371	-0.22092192	-0.338860963	-0.113092705	-0.141624157	-0.045947268	NA	-0.049767662	-0.038416587
438	1	248	0	-0.062254758	-0.069083189	-0.084654111	-0.058460735	-0.073202907	0.974562718	0.11590308	-0.082122975	-0.596600272	-0.162882853	-0.720170859	-0.165732023	-0.188405376	-0.061053913	0.473962573	0.223371271	0.744044968	-0.195964382	-0.750622647	-0.190981342	-0.087906982	-0.158750261	-0.072693189	-0.140221207	-0.08136734	-0.469526215	-0.154507533	-0.601168282	-0.30197492	-0.034806486	-0.154004241	-0.109000464	-0.065733775	2.399545422	-0.147472371	-0.284416894	-0.170486517	-0.754140646	-0.22092192	-0.338860963	-0.113092705	-0.141624157	-0.045947268	NA	-0.049767662	-0.038416587
439	1	319	0	-0.062254758	-0.069083189	-0.084654111	-0.058460735	-0.073202907	-0.274722572	-1.06488376	-0.479394908	-0.596600272	-0.162882853	-0.720201031	-0.165732023	-0.188405376	-0.446204085	1.192574779	-0.815715252	-0.276355447	-0.195964382	-0.750622647	-0.190981342	-0.087906982	-0.158750261	-0.072693189	-0.140221207	-0.08136734	-0.469526215	-0.154507533	-0.601168282	-0.30197492	-0.034806486	-0.154004241	-0.109000464	-0.065733775	-0.419012434	-0.147472371	-0.284416894	-0.602050529	-0.755625371	-0.22092192	-0.338860963	-0.113092705	-0.141624157	-0.045947268	NA	-0.049767662	-0.038416587
440	1	370	0	-0.062254758	-0.069083189	-0.084654111	-0.058460735	-0.073202907	-0.250980878	-0.950396654	-0.47129702	-0.577770168	-0.162882853	-0.70944382	-0.165732023	-0.188405376	-0.422994185	1.152515408	-0.775136945	-0.232511993	-0.195964382	-0.750622647	-0.190981342	-0.087906982	-0.158750261	-0.072693189	-0.140221207	-0.08136734	-0.469526215	-0.154507533	-0.601168282	-0.30197492	-0.034806486	-0.154004241	-0.109000464	-0.065733775	-0.118789811	-0.147472371	-0.284416894	-0.418412103	-0.72814756	-0.22092192	-0.338860963	-0.113092705	-0.141624157	-0.045947268	NA	-0.049767662	-0.038416587
441	1	319	0	-0.062254758	-0.069083189	-0.084654111	-0.058460735	-0.073202907	-0.274722572	0.652932076	-0.103324522	0.925808678	-0.162882853	0.267253236	-0.165732023	-0.188405376	-0.327147799	0.02737034	-0.327896187	-0.253480681	-0.195964382	0.647853043	-0.190981342	-0.087906982	-0.158750261	-0.072693189	-0.140221207	-0.08136734	-0.455296635	-0.154507533	2.480929524	-0.30197492	-0.034806486	-0.154004241	-0.109000464	-0.065733775	-0.091823707	-0.147472371	0.058357652	-0.159135088	2.467212423	-0.22092192	-0.130382704	-0.113092705	-0.141624157	-0.045947268	NA	-0.049767662	-0.038416587
442	1	441	0	-0.062254758	-0.069083189	-0.084654111	-0.058460735	-0.073202907	-0.172150851	0.360641713	-0.260229172	-0.593217546	0.066649181	-0.717960252	1.045767411	-0.188405376	-0.240597965	0.506962831	0.155417772	-0.060420791	-0.195964382	-0.750622647	-0.190981342	-0.087906982	-0.158750261	-0.072693189	-0.140221207	-0.08136734	-0.469526215	-0.154507533	-0.601168282	-0.30197492	-0.034806486	-0.154004241	-0.109000464	-0.065733775	0.27572242	-0.019534697	-0.008931982	-0.078086888	-0.740778119	1.018387163	-0.332988336	-0.113092705	0.359290444	-0.045947268	NA	-0.049767662	-0.038416587
443	1	356	0	-0.062254758	-0.069083189	-0.084654111	-0.058460735	-0.073202907	-0.274722572	-0.479949306	-0.293825506	0.024991414	-0.162882853	-0.388372751	-0.165732023	-0.188405376	-0.341663905	0.699914179	-0.460815304	-0.276355447	-0.195964382	0.228693382	-0.190981342	-0.087906982	-0.158750261	-0.072693189	-0.140221207	-0.08136734	-0.380556928	-0.154507533	0.382897444	-0.218998749	-0.034806486	-0.154004241	-0.109000464	-0.065733775	-0.419012434	-0.147472371	-0.284416894	-0.406358022	0.148879435	-0.22092192	-0.225812893	-0.113092705	-0.141624157	-0.045947268	NA	-0.049767662	-0.038416587
444	1	505	0	-0.062254758	-0.069083189	-0.084654111	-0.058460735	-0.073202907	0.014926093	-0.04242458	-0.335964275	-0.596600272	-0.162882853	-0.720201031	-0.165732023	-0.188405376	-0.37985077	0.915470615	-0.173157047	-0.240399174	-0.195964382	-0.750622647	-0.190981342	-0.087906982	-0.158750261	-0.072693189	-0.140221207	-0.08136734	-0.469526215	-0.154507533	-0.601168282	-0.30197492	-0.034806486	-0.154004241	-0.109000464	-0.065733775	-0.291372876	-0.147472371	-0.284416894	-0.464770333	-0.755625371	-0.22092192	-0.338860963	-0.113092705	-0.141624157	-0.045947268	NA	-0.049767662	-0.038416587
445	1	329	0	-0.062254758	-0.069083189	-0.084654111	-0.058460735	-0.073202907	-0.274722572	-0.497734466	-0.107150788	-0.596600272	-0.162882853	-0.720201031	-0.165732023	-0.188405376	0.01516988	0.953246817	-0.537978969	-0.276355447	-0.195964382	1.050835195	-0.190981342	-0.087906982	-0.158750261	-0.072693189	-0.140221207	-0.08136734	-0.149360655	-0.154507533	1.212902464	-0.30197492	-0.034806486	-0.154004241	-0.109000464	-0.065733775	-0.419012434	-0.147472371	-0.284416894	0.917292704	-0.755625371	-0.22092192	-0.338860963	-0.113092705	-0.141624157	-0.045947268	NA	-0.049767662	-0.038416587
446	1	340	0	-0.062254758	-0.069083189	-0.084654111	-0.058460735	-0.073202907	-0.274722572	-0.965197225	-0.479394908	-0.596600272	-0.162882853	-0.720201031	-0.165732023	-0.188405376	-0.446022372	1.149970752	-0.774795605	-0.224615039	-0.195964382	-0.318850452	-0.190981342	-0.087906982	-0.158750261	-0.072693189	-0.140221207	-0.08136734	-0.469526215	-0.154507533	-0.136569259	-0.30197492	-0.034806486	-0.154004241	-0.109000464	-0.065733775	-0.14245456	-0.147472371	-0.284416894	-0.594205946	-0.755625371	-0.22092192	-0.338860963	-0.113092705	-0.141624157	-0.045947268	NA	-0.049767662	-0.038416587
447	1	369	0	-0.062254758	-0.069083189	-0.084654111	-0.058460735	-0.073202907	-0.231987523	0.662401823	0.195722182	-0.51135556	2.999558507	-0.65998932	3.455945173	-0.188405376	0.109841979	-0.137170551	0.574743822	-0.267772337	-0.195964382	-0.750622647	-0.190981342	-0.087906982	-0.158750261	-0.072693189	-0.140221207	-0.08136734	-0.469526215	-0.154507533	-0.601168282	-0.30197492	-0.034806486	-0.154004241	-0.109000464	-0.065733775	-0.386653109	-0.147472371	-0.284416894	0.054709807	-0.552448553	3.798390198	-0.269931672	2.409678866	2.488177504	-0.045947268	NA	-0.049767662	-0.038416587
448	1	356	0	-0.062254758	-0.069083189	-0.084654111	-0.058460735	-0.073202907	-0.274722572	-1.004500765	-0.47503381	-0.596600272	-0.162882853	-0.720201031	-0.165732023	-0.188405376	-0.443840922	1.135752163	-0.793955303	-0.276355447	-0.195964382	0.73862754	-0.190981342	-0.087906982	-0.158750261	-0.072693189	-0.140221207	-0.08136734	-0.469526215	-0.154507533	2.085009442	-0.30197492	-0.034806486	-0.154004241	-0.109000464	-0.065733775	-0.419012434	-0.147472371	-0.284416894	-0.576555635	-0.755625371	-0.22092192	-0.338860963	-0.113092705	-0.141624157	-0.045947268	NA	-0.049767662	-0.038416587
449	1	342	0	-0.062254758	-0.069083189	-0.084654111	-0.058460735	-0.073202907	-0.274722572	-0.665605317	-0.310470029	-0.596600272	-0.162882853	-0.720201031	-0.165732023	-0.188405376	-0.182692971	1.033752266	-0.658664377	-0.276355447	-0.195964382	0.98890265	-0.190981342	-0.087906982	-0.158750261	-0.072693189	-0.140221207	-0.08136734	-0.256082509	-0.154507533	1.244267375	-0.30197492	-0.034806486	-0.154004241	-0.109000464	-0.065733775	-0.419012434	-0.147472371	-0.284416894	0.247485689	-0.755625371	-0.22092192	-0.338860963	-0.113092705	-0.141624157	-0.045947268	NA	-0.049767662	-0.038416587
450	1	329	0	-0.062254758	-0.069083189	-0.084654111	-0.058460735	-0.073202907	-0.274722572	-0.554385019	-0.438206762	-0.59118791	-0.162737584	-0.702151653	0.112608377	-0.188405376	-0.394940027	1.02408074	-0.577318738	-0.276355447	-0.195964382	-0.750622647	-0.190981342	-0.087906982	-0.158750261	-0.072693189	-0.140221207	-0.08136734	-0.469526215	-0.154507533	-0.601168282	-0.30197492	-0.034806486	-0.154004241	-0.109000464	-0.065733775	-0.419012434	-0.147472371	-0.284416894	-0.208480259	-0.640559166	0.456198418	-0.338860963	1.169894533	-0.141624157	-0.045947268	NA	-0.049767662	-0.038416587
451	1	340	0	-0.062254758	-0.069083189	-0.084654111	-0.058460735	-0.073202907	-0.274722572	-0.347971971	-0.373958144	-0.596600272	-0.162882853	-0.720201031	-0.165732023	-0.188405376	-0.27168799	1.003801178	-0.516609401	-0.276355447	-0.195964382	0.560519525	-0.190981342	-0.087906982	-0.158750261	-0.072693189	-0.140221207	-0.08136734	-0.13868847	-0.154507533	0.501902847	-0.30197492	-0.034806486	-0.154004241	-0.109000464	-0.065733775	-0.419012434	-0.147472371	-0.284416894	0.361658693	-0.755625371	-0.22092192	-0.338860963	-0.113092705	-0.141624157	-0.045947268	NA	-0.049767662	-0.038416587
452	1	454	0	-0.062254758	-0.069083189	-0.084654111	-0.058460735	-0.073202907	-0.274722572	-0.91408171	-0.457589419	-0.263763824	-0.162882853	0.142468504	-0.165732023	-0.188405376	-0.422208937	0.33606581	-0.732107986	-0.276355447	1.879859974	-0.750622647	-0.190981342	-0.087906982	0.265629076	-0.072693189	0.242109685	1.606815089	-0.469526215	-0.154507533	0.130404314	-0.30197492	-0.034806486	-0.154004241	-0.109000464	-0.065733775	-0.419012434	-0.147472371	-0.284416894	-0.42554742	-0.071758592	-0.22092192	-0.330052023	-0.113092705	-0.141624157	-0.045947268	NA	-0.049767662	-0.038416587
453	1	498	0	-0.062254758	-0.069083189	-0.084654111	-0.058460735	-0.073202907	-0.274722572	-1.06488376	-0.479394908	-0.596600272	-0.162882853	-0.720201031	-0.165732023	-0.188405376	-0.446204085	1.171427077	-0.815715252	-0.187258547	-0.195964382	-0.750622647	-0.190981342	-0.087906982	-0.158750261	-0.072693189	-0.140221207	-0.08136734	-0.469526215	-0.154507533	-0.601168282	-0.30197492	-0.034806486	-0.154004241	-0.109000464	-0.065733775	0.13280017	-0.147472371	-0.284416894	-0.602050529	-0.755625371	-0.22092192	-0.338860963	-0.113092705	-0.141624157	-0.045947268	NA	-0.049767662	-0.038416587
454	1	356	0	-0.062254758	-0.069083189	-0.084654111	-0.058460735	-0.073202907	-0.274722572	-0.990625524	-0.46824988	-0.596600272	-0.162882853	-0.71901517	-0.165732023	-0.188405376	-0.441295977	1.154429278	-0.789918081	-0.276355447	-0.195964382	0.059132614	-0.190981342	-0.087906982	-0.158750261	-0.072693189	-0.140221207	-0.08136734	-0.469526215	-0.154507533	0.86857811	-0.30197492	-0.034806486	-0.154004241	-0.109000464	-0.065733775	-0.419012434	-0.147472371	-0.284416894	-0.556944179	-0.746260403	-0.22092192	-0.338860963	-0.113092705	-0.141624157	-0.045947268	NA	-0.049767662	-0.038416587
455	1	455	0	-0.062254758	-0.069083189	-0.084654111	-0.058460735	-0.073202907	0.282545363	1.785204683	-0.248911335	-0.488353018	-0.162882853	-0.659016169	-0.165732023	-0.188405376	-0.256988526	0.02196638	1.604211677	-0.079076081	-0.195964382	1.300448549	-0.190981342	-0.087906982	-0.158750261	-0.072693189	-0.140221207	-0.08136734	1.807428663	-0.154507533	0.529360886	-0.30197492	-0.034806486	-0.154004241	-0.109000464	-0.065733775	0.306117952	-0.057915999	0.184541711	0.380682641	-0.4909731	-0.22092192	-0.338860963	-0.113092705	-0.141624157	-0.045947268	NA	-0.049767662	-0.038416587
456	1	487	0	-0.062254758	-0.069083189	-0.084654111	-0.058460735	-0.073202907	-0.274722572	-0.39892731	-0.479394908	-0.184097288	-0.162882853	-0.347250891	-0.165732023	-0.188405376	-0.446204085	0.674414423	-0.511217056	-0.276355447	-0.195964382	0.981032916	-0.190981342	-0.087906982	-0.158750261	-0.072693189	-0.140221207	-0.08136734	-0.269912024	-0.154507533	1.254597838	-0.208626728	-0.034806486	-0.154004241	-0.109000464	-0.065733775	-0.419012434	-0.147472371	-0.284416894	-0.602050529	0.707466794	-0.22092192	-0.338860963	-0.113092705	-0.141624157	-0.045947268	NA	-0.049767662	-0.038416587
457	1	343	0	-0.062254758	-0.069083189	-0.084654111	-0.058460735	-0.073202907	-0.274722572	-0.698242153	-0.442083293	-0.596600272	-0.162882853	-0.720201031	-0.165732023	-0.188405376	-0.403303655	1.148316135	-0.721858404	-0.276355447	-0.195964382	-0.750622647	-0.190981342	-0.087906982	-0.158750261	-0.072693189	-0.140221207	-0.08136734	-0.469526215	-0.154507533	-0.601168282	-0.30197492	-0.034806486	-0.154004241	-0.109000464	-0.065733775	-0.419012434	-0.147472371	-0.284416894	-0.262772332	-0.755625371	-0.22092192	-0.338860963	-0.113092705	-0.141624157	-0.045947268	NA	-0.049767662	-0.038416587
458	1	319	0	-0.062254758	-0.069083189	-0.084654111	-0.058460735	-0.073202907	-0.274722572	-1.068994943	-0.445475258	-0.504639201	-0.162882853	3.050986392	-0.165732023	-0.188405376	-0.423663191	-2.25949628	-0.804842724	-0.257381003	-0.195964382	-0.750622647	-0.190981342	-0.087906982	-0.158750261	-0.072693189	-0.140221207	-0.08136734	-0.469526215	-0.154507533	-0.601168282	-0.30197492	-0.034806486	-0.154004241	-0.109000464	-0.065733775	-0.419012434	-0.147472371	0.006519535	-0.602050529	-0.704008361	-0.22092192	-0.269857596	-0.113092705	-0.141624157	-0.045947268	NA	-0.049767662	-0.038416587
459	1	244	0	-0.062254758	-0.069083189	-0.084654111	-0.058460735	-0.073202907	-0.274722572	-0.331990716	-0.458073985	0.160019409	-0.162882853	-0.318629607	-0.165732023	-0.188405376	-0.442750232	0.667019301	-0.523637478	-0.276355447	-0.195964382	0.536634914	-0.190981342	-0.087906982	-0.158750261	-0.072693189	-0.140221207	-0.08136734	1.134053673	-0.154507533	1.158029222	0.268486252	-0.034806486	-0.154004241	-0.109000464	-0.065733775	-0.419012434	-0.147472371	-0.284416894	-0.602050529	1.262840851	-0.22092192	-0.338860963	-0.113092705	-0.141624157	-0.045947268	NA	-0.049767662	-0.038416587
460	1	227	0	-0.062254758	-0.069083189	-0.084654111	-0.058460735	-0.073202907	-0.274722572	-0.43947426	-0.453712887	-0.596600272	-0.162882853	-0.720201031	-0.075293334	-0.188405376	-0.43035791	0.952113278	-0.528642672	0.173823463	-0.195964382	-0.750622647	-0.190981342	-0.087906982	-0.158750261	-0.072693189	-0.140221207	-0.08136734	-0.469526215	-0.154507533	-0.601168282	-0.30197492	-0.034806486	-0.154004241	-0.109000464	-0.065733775	0.448627689	-0.109091069	-0.284416894	-0.506850208	-0.755625371	0.740103077	-0.338860963	-0.113092705	-0.141624157	-0.045947268	NA	-0.049767662	-0.038416587
461	1	343	0	-0.062254758	-0.069083189	-0.084654111	-0.058460735	-0.073202907	-0.274722572	-0.942559862	-0.46689707	-0.596600272	-0.162882853	-0.720201031	-0.165732023	-0.188405376	-0.424800794	1.172585654	-0.774088669	-0.276355447	-0.195964382	-0.750622647	-0.190981342	-0.087906982	-0.158750261	-0.072693189	-0.140221207	-0.08136734	-0.469526215	-0.154507533	-0.601168282	-0.30197492	-0.034806486	-0.154004241	-0.109000464	-0.065733775	-0.419012434	-0.147472371	-0.284416894	-0.43126103	-0.755625371	-0.22092192	-0.338860963	-0.113092705	-0.141624157	-0.045947268	NA	-0.049767662	-0.038416587
462	1	348	0	-0.062254758	-0.069083189	-0.084654111	-0.058460735	-0.073202907	-0.274722572	-1.006858343	-0.479394908	-0.596600272	-0.162882853	-0.720201031	-0.165732023	-0.188405376	-0.4440217	1.18446741	-0.796385348	-0.276355447	-0.195964382	-0.750622647	-0.190981342	-0.087906982	-0.158750261	-0.072693189	-0.140221207	-0.08136734	-0.469526215	-0.154507533	-0.601168282	-0.30197492	-0.034806486	-0.154004241	-0.109000464	-0.065733775	-0.419012434	-0.147472371	-0.284416894	-0.570672198	-0.755625371	-0.22092192	-0.338860963	-0.113092705	-0.141624157	-0.045947268	NA	-0.049767662	-0.038416587
463	1	356	0	-0.062254758	-0.069083189	-0.084654111	-0.058460735	-0.073202907	-0.222399161	-0.502506793	-0.429484566	-0.596600272	-0.162882853	-0.720201031	-0.165732023	-0.188405376	-0.353572815	1.005216747	-0.558755168	-0.272469341	-0.195964382	1.403934109	-0.190981342	-0.087906982	-0.158750261	-0.072693189	-0.140221207	-0.08136734	0.194294929	-0.154507533	1.309049221	-0.30197492	-0.034806486	-0.154004241	-0.109000464	-0.065733775	-0.405892045	-0.147472371	-0.284416894	-0.123510514	-0.755625371	-0.22092192	-0.338860963	-0.113092705	-0.141624157	-0.045947268	NA	-0.049767662	-0.038416587
464	1	214	0	-0.062254758	-0.069083189	-0.084654111	-0.058460735	-0.073202907	-0.274722572	-0.883477826	-0.474549244	-0.596600272	-0.162882853	-0.720201031	-0.165732023	-0.188405376	-0.444204326	1.126114809	-0.793202599	-0.035790413	-0.195964382	-0.750622647	-0.190981342	-0.087906982	-0.158750261	-0.072693189	-0.140221207	-0.08136734	-0.469526215	-0.154507533	-0.601168282	-0.30197492	-0.034806486	-0.154004241	-0.109000464	-0.065733775	1.501109933	-0.147472371	-0.284416894	-0.566749907	-0.755625371	-0.22092192	-0.338860963	-0.113092705	-0.141624157	-0.045947268	NA	-0.049767662	-0.038416587
465	1	505	0	-0.062254758	-0.069083189	-0.084654111	-0.058460735	-0.073202907	-0.274722572	-0.747844962	-0.178904521	-0.596600272	-0.162882853	-0.720201031	-0.165732023	-0.188405376	-0.166203837	1.030839089	-0.51911773	-0.276355447	-0.195964382	-0.750622647	-0.190981342	-0.087906982	-0.158750261	-0.072693189	-0.140221207	-0.08136734	-0.469526215	-0.154507533	-0.601168282	-0.30197492	-0.034806486	-0.154004241	-0.109000464	-0.065733775	-0.419012434	-0.147472371	-0.284416894	-0.416448688	-0.755625371	-0.22092192	-0.338860963	-0.113092705	-0.141624157	-0.045947268	NA	-0.049767662	-0.038416587
466	1	329	0	-0.062254758	-0.069083189	-0.084654111	-0.058460735	-0.073202907	-0.265840483	-0.27563041	-0.344685442	-0.56316841	1.137798673	-0.704780114	3.865883235	-0.188405376	-0.238609665	0.21823912	-0.25109269	-0.2740655	-0.195964382	-0.727014306	-0.190981342	-0.087906982	-0.158750261	-0.072693189	-0.140221207	-0.08136734	-0.469526215	-0.154507533	-0.568140348	-0.30197492	-0.034806486	-0.154004241	-0.109000464	-0.065733775	-0.394364634	-0.147472371	-0.284416894	0.017671496	-0.650426816	1.010540344	-0.265453126	2.10540606	6.620722973	-0.045947268	NA	-0.049767662	-0.038416587
467	1	340	0	-0.062254758	-0.069083189	-0.084654111	-0.058460735	-0.073202907	-0.274722572	-0.898049315	-0.452259188	-0.596600272	-0.162882853	-0.720201031	-0.165732023	-0.188405376	-0.420027556	1.166173655	-0.759948293	-0.276355447	-0.195964382	-0.750622647	-0.190981342	-0.087906982	-0.158750261	-0.072693189	-0.140221207	-0.08136734	-0.469526215	-0.154507533	-0.601168282	-0.30197492	-0.034806486	-0.154004241	-0.109000464	-0.065733775	-0.419012434	-0.147472371	-0.284416894	-0.374557634	-0.755625371	-0.22092192	-0.338860963	-0.113092705	-0.141624157	-0.045947268	NA	-0.049767662	-0.038416587
468	1	348	0	-0.062254758	-0.069083189	-0.084654111	-0.058460735	-0.073202907	-0.274722572	-1.001931276	-0.473095544	-0.596600272	-0.162882853	-0.720201031	-0.165732023	-0.188405376	-0.443477359	1.187233869	-0.803466729	-0.276355447	-0.195964382	-0.750622647	-0.190981342	-0.087906982	-0.158750261	-0.072693189	-0.140221207	-0.08136734	-0.469526215	-0.154507533	-0.601168282	-0.30197492	-0.034806486	-0.154004241	-0.109000464	-0.065733775	-0.419012434	-0.147472371	-0.284416894	-0.568711053	-0.755625371	-0.22092192	-0.338860963	-0.113092705	-0.141624157	-0.045947268	NA	-0.049767662	-0.038416587
469	1	343	0	-0.062254758	-0.069083189	-0.084654111	-0.058460735	-0.073202907	-0.12752407	-0.661484791	-0.332086715	-0.593217546	0.729741724	-0.716186704	8.930803688	-0.188405376	-0.287690676	-0.516944011	-0.595103318	-0.222189075	-0.195964382	-0.750622647	-0.190981342	-0.087906982	-0.158750261	-0.072693189	-0.140221207	-0.08136734	-0.469526215	-0.154507533	-0.601168282	-0.30197492	-0.034806486	-0.154004241	-0.109000464	-0.065733775	-0.188901681	-0.083503534	-0.238047792	-0.064696621	-0.68695683	2.93978323	-0.338860963	-0.086363805	1.298505323	-0.045947268	NA	-0.049767662	-0.038416587
470	1	343	0	-0.062254758	-0.069083189	-0.084654111	-0.058460735	-0.073202907	-0.212994168	-0.083509053	-0.401956198	-0.596600272	0.704238165	-0.720080117	1.449580282	-0.188405376	-0.349367955	0.527708375	-0.265131219	0.34703082	-0.195964382	-0.750622647	-0.190981342	-0.087906982	-0.158750261	-0.072693189	-0.140221207	-0.08136734	-0.469526215	-0.154507533	-0.601168282	-0.30197492	-0.034806486	-0.154004241	-0.109000464	-0.065733775	1.558300744	-0.109091069	-0.270506164	-0.416638303	-0.753027102	5.367353684	-0.338860963	-0.086363805	-0.016395507	-0.045947268	NA	-0.049767662	-0.038416587
471	1	505	0	-0.062254758	-0.069083189	-0.084654111	-0.058460735	-0.073202907	0.44702492	-0.524359409	-0.383450756	-0.596600272	-0.162882853	-0.720201031	-0.165732023	-0.188405376	-0.39730488	0.872400904	-0.513621244	0.529296893	-0.195964382	-0.750622647	-0.190981342	-0.087906982	-0.158750261	-0.072693189	-0.140221207	-0.08136734	-0.469526215	-0.154507533	-0.601168282	-0.30197492	-0.034806486	-0.154004241	-0.109000464	-0.065733775	0.922101798	-0.147472371	-0.284416894	-0.456925751	-0.755625371	-0.22092192	-0.338860963	-0.113092705	-0.141624157	-0.045947268	NA	-0.049767662	-0.038416587
472	1	355	0	-0.062254758	-0.069083189	-0.084654111	-0.058460735	-0.073202907	-0.274722572	-0.676898444	-0.403802546	-0.098944311	-0.162882853	-0.12925854	-0.165732023	-0.188405376	-0.301914124	0.42310613	-0.627142984	-0.276355447	6.975667484	-0.099005853	-0.190981342	-0.087906982	1.379401297	-0.072693189	2.562409541	4.886426015	-0.394820918	-0.154507533	2.174885806	-0.30197492	-0.034806486	-0.154004241	-0.109000464	-0.065733775	-0.419012434	-0.147472371	-0.284416894	0.517273104	0.024237379	-0.22092192	-0.330052023	-0.113092705	-0.141624157	-0.045947268	NA	-0.049767662	-0.038416587
473	1	369	0	-0.062254758	-0.069083189	-0.084654111	-0.058460735	-0.073202907	-0.274722572	-0.169292413	-0.379574225	-0.596600272	-0.162882853	-0.720201031	-0.158359448	-0.188405376	-0.291326288	0.945212118	-0.36194246	-0.107582077	-0.195964382	-0.750622647	-0.190981342	-0.087906982	-0.158750261	-0.072693189	-0.140221207	-0.08136734	-0.469526215	-0.154507533	-0.601168282	-0.30197492	-0.034806486	-0.154004241	-0.109000464	-0.065733775	-0.015656436	-0.147472371	-0.284416894	-0.001939961	-0.755625371	0.097760428	-0.338860963	-0.113092705	-0.141624157	-0.045947268	NA	-0.049767662	-0.038416587
474	1	454	0	-0.062254758	-0.069083189	-0.084654111	-0.058460735	-0.073202907	-0.274722572	-0.698754426	-0.476002943	-0.41257994	-0.162882853	-0.475849753	-0.165732023	-0.188405376	-0.439478183	0.911470082	-0.710509074	-0.276355447	-0.195964382	-0.286133366	-0.190981342	-0.087906982	-0.158750261	-0.072693189	-0.140221207	-0.08136734	-0.433952264	-0.154507533	-0.079875338	-0.30197492	-0.034806486	-0.154004241	-0.109000464	-0.065733775	-0.419012434	-0.147472371	-0.284416894	-0.509876683	-0.239104673	-0.22092192	-0.338860963	-0.113092705	-0.141624157	-0.045947268	NA	-0.049767662	-0.038416587
475	1	498	0	-0.062254758	-0.069083189	-0.084654111	-0.058460735	-0.073202907	-0.274722572	0.336078924	0.611497079	-0.596600272	-0.162882853	-0.720201031	-0.165732023	-0.188405376	0.77558242	0.593670683	0.212958917	-0.276355447	-0.195964382	-0.750622647	-0.190981342	-0.087906982	-0.158750261	-0.072693189	-0.140221207	-0.08136734	-0.469526215	-0.154507533	-0.601168282	-0.30197492	-0.034806486	-0.154004241	-0.109000464	-0.065733775	-0.419012434	-0.147472371	-0.284416894	0.219165485	-0.755625371	-0.22092192	-0.338860963	-0.113092705	-0.141624157	-0.045947268	NA	-0.049767662	-0.038416587
476	1	455	0	-0.062254758	-0.069083189	-0.084654111	-0.058460735	-0.073202907	-0.095055962	1.25219542	-0.065393822	-0.347442638	-0.162882853	-0.655341288	-0.165732023	-0.188405376	-0.070064404	0.576016325	0.29423936	-0.238215587	-0.195964382	0.648159208	-0.190981342	-0.087906982	-0.158750261	-0.072693189	-0.140221207	-0.08136734	0.078438604	-0.154507533	0.70524454	-0.30197492	-0.034806486	-0.154004241	-0.109000464	-0.065733775	-0.251412717	-0.121884836	-0.284416894	0.91898589	-0.519939928	-0.22092192	-0.199135699	-0.113092705	-0.141624157	-0.045947268	NA	-0.049767662	-0.038416587
477	1	487	0	-0.062254758	-0.069083189	-0.084654111	-0.058460735	-0.073202907	-0.274722572	-0.657519502	-0.479394908	-0.497460681	-0.162882853	-0.642189923	-0.165732023	-0.188405376	-0.446204085	1.000014659	-0.694358482	-0.276355447	-0.195964382	1.514904134	-0.190981342	-0.087906982	-0.158750261	-0.072693189	-0.140221207	-0.08136734	-0.150305419	-0.154507533	1.655845445	-0.220154952	-0.034806486	-0.154004241	-0.109000464	-0.065733775	-0.419012434	-0.147472371	-0.284416894	-0.602050529	-0.239156123	-0.22092192	-0.338860963	-0.113092705	-0.141624157	-0.045947268	NA	-0.049767662	-0.038416587
478	1	441	0	-0.062254758	-0.069083189	-0.084654111	-0.058460735	-0.073202907	-0.255729217	-0.254181571	-0.138857873	-0.596600272	-0.086298162	-0.720201031	-0.148206813	-0.188405376	-0.04382238	1.001665224	-0.510641269	-0.258725275	-0.195964382	-0.750622647	-0.190981342	-0.087906982	-0.158750261	-0.072693189	-0.140221207	-0.08136734	-0.469526215	-0.154507533	-0.601168282	-0.30197492	-0.034806486	-0.154004241	-0.109000464	-0.065733775	-0.309350278	-0.147472371	-0.284416894	1.395822164	-0.755625371	-0.008974552	-0.338860963	-0.113092705	-0.141624157	-0.045947268	NA	-0.049767662	-0.038416587
479	1	487	0	-0.062254758	-0.069083189	-0.084654111	-0.058460735	-0.073202907	-0.274722572	-0.43896605	-0.476487509	-0.430959591	-0.162882853	0.265056293	-0.165732023	-0.188405376	-0.444386952	0.200671796	-0.58467676	-0.276355447	-0.195964382	-0.750622647	-0.190981342	-0.087906982	-0.158750261	-0.072693189	-0.140221207	-0.08136734	-0.469526215	-0.154507533	-0.601168282	-0.30197492	-0.034806486	-0.154004241	-0.109000464	-0.065733775	-0.419012434	-0.147472371	-0.284416894	-0.586361364	1.372218448	-0.22092192	-0.338860963	-0.113092705	-0.141624157	-0.045947268	NA	-0.049767662	-0.038416587
480	1	356	0	-0.062254758	-0.069083189	-0.084654111	-0.058460735	-0.073202907	-0.255729217	-0.538243447	-0.416401273	-0.51135556	-0.162882853	-0.116479002	-0.165732023	-0.188405376	-0.406575727	0.47485072	-0.553823127	-0.213363036	-0.195964382	0.520940338	-0.190981342	-0.087906982	-0.158750261	-0.072693189	-0.140221207	-0.08136734	1.196245521	-0.154507533	-0.140849546	-0.130836568	-0.034806486	-0.154004241	-0.109000464	-0.065733775	-0.20517994	-0.147472371	0.160726487	-0.507915538	0.109948849	-0.22092192	-0.33152018	-0.113092705	-0.141624157	-0.045947268	NA	-0.049767662	-0.038416587
481	1	227	0	-0.062254758	-0.069083189	-0.084654111	-0.058460735	-0.073202907	-0.212994168	-0.096896757	-0.378605092	-0.596600272	1.214309352	-0.720080117	1.821262046	-0.188405376	-0.33331781	0.485140778	-0.247825753	0.214767082	-0.195964382	-0.750622647	-0.190981342	-0.087906982	-0.158750261	-0.072693189	-0.140221207	-0.08136734	-0.469526215	-0.154507533	-0.601168282	-0.30197492	-0.034806486	-0.154004241	-0.109000464	-0.065733775	1.51083656	-0.109091069	-0.270506164	-0.351023886	-0.753027102	6.143463888	-0.338860963	-0.086363805	0.046218819	-0.045947268	NA	-0.049767662	-0.038416587
482	1	340	0	-0.062254758	-0.069083189	-0.084654111	-0.058460735	-0.073202907	-0.274722572	-0.974437742	-0.478425775	-0.596600272	-0.162882853	-0.720201031	-0.165732023	-0.188405376	-0.432934039	1.124532712	-0.778627536	-0.264176718	-0.195964382	0.754550039	-0.190981342	-0.087906982	-0.158750261	-0.072693189	-0.140221207	-0.08136734	-0.462411425	-0.154507533	1.080557755	-0.30197492	-0.034806486	-0.154004241	-0.109000464	-0.065733775	-0.329125421	-0.147472371	-0.284416894	-0.519682411	-0.755625371	-0.22092192	-0.338860963	-0.113092705	-0.141624157	-0.045947268	NA	-0.049767662	-0.038416587
483	1	505	0	-0.062254758	-0.069083189	-0.084654111	-0.058460735	-0.073202907	-0.190567331	-0.917652078	-0.471157279	-0.596600272	-0.162882853	-0.720201031	-0.165732023	-0.188405376	-0.442023105	1.080120508	-0.753934669	0.090034198	-0.195964382	-0.750622647	-0.190981342	-0.087906982	-0.158750261	-0.072693189	-0.140221207	-0.08136734	-0.469526215	-0.154507533	-0.601168282	-0.30197492	-0.034806486	-0.154004241	-0.109000464	-0.065733775	0.432830647	-0.147472371	-0.284416894	-0.568711053	-0.755625371	-0.22092192	-0.338860963	-0.113092705	-0.141624157	-0.045947268	NA	-0.049767662	-0.038416587
484	1	454	0	-0.062254758	-0.069083189	-0.084654111	-0.058460735	-0.073202907	-0.274722572	-0.69769168	-0.447597341	-0.419827139	-0.162882853	-0.493654703	-0.165732023	-0.188405376	-0.387539982	0.877913855	-0.698676943	-0.276355447	2.045011609	-0.216964568	-0.190981342	-0.087906982	0.265629075	-0.072693189	0.776711412	-0.08136734	-0.359246967	-0.154507533	0.650995536	-0.30197492	-0.034806486	-0.154004241	-0.109000464	-0.065733775	-0.419012434	-0.147472371	-0.284416894	-0.114656795	-0.279102364	-0.22092192	-0.33592465	-0.113092705	-0.141624157	-0.045947268	NA	-0.049767662	-0.038416587
485	1	441	0	-0.062254758	-0.069083189	-0.084654111	-0.058460735	-0.073202907	-0.274722572	-0.736542517	-0.472126411	-0.413256485	-0.162882853	-0.463812201	-0.165732023	-0.188405376	-0.435190434	0.895212744	-0.711025293	-0.276355447	-0.027988877	-0.216964568	-0.190981342	-0.087906982	0.153950303	-0.072693189	-0.077519773	-0.08136734	-0.359246967	-0.154507533	-0.002292248	-0.30197492	-0.034806486	-0.154004241	-0.109000464	-0.065733775	-0.419012434	-0.147472371	-0.284416894	-0.463348702	-0.228601495	-0.22092192	-0.338860963	-0.113092705	-0.141624157	-0.045947268	NA	-0.049767662	-0.038416587
486	1	455	0	-0.062254758	-0.069083189	-0.084654111	-0.058460735	-0.073202907	-0.274722572	0.693118476	-0.259141643	-0.259623115	-0.162882853	-0.556165255	-0.165732023	-0.188405376	-0.173607284	0.627231912	-0.01231084	-0.276355447	-0.195964382	0.847695827	-0.190981342	-0.087906982	-0.158750261	-0.072693189	-0.140221207	-0.08136734	0.245377661	-0.154507533	0.842880902	-0.177510664	-0.034806486	-0.154004241	-0.109000464	-0.065733775	-0.419012434	-0.147472371	-0.284416894	1.251550321	-0.314056822	-0.22092192	-0.241750028	-0.113092705	-0.141624157	-0.045947268	NA	-0.049767662	-0.038416587
487	1	348	0	-0.062254758	-0.069083189	-0.084654111	-0.058460735	-0.073202907	-0.274722572	-0.885372318	-0.470672712	-0.596600272	-0.162882853	-0.720201031	-0.165732023	-0.188405376	-0.435436363	1.170631697	-0.765228556	-0.276355447	-0.195964382	-0.750622647	-0.190981342	-0.087906982	-0.158750261	-0.072693189	-0.140221207	-0.08136734	-0.469526215	-0.154507533	-0.601168282	-0.30197492	-0.034806486	-0.154004241	-0.109000464	-0.065733775	-0.419012434	-0.147472371	-0.284416894	-0.504871472	-0.755625371	-0.22092192	-0.338860963	-0.113092705	-0.141624157	-0.045947268	NA	-0.049767662	-0.038416587
488	1	227	0	-0.062254758	-0.069083189	-0.084654111	-0.058460735	-0.073202907	-0.241484201	-0.171286952	-0.403261072	-0.596600272	0.704238165	-0.720201031	0.741272567	-0.188405376	-0.346074973	0.721738216	-0.328893205	0.154413107	-0.195964382	-0.750622647	-0.190981342	-0.087906982	-0.158750261	-0.072693189	-0.140221207	-0.08136734	-0.469526215	-0.154507533	-0.601168282	-0.30197492	-0.034806486	-0.154004241	-0.109000464	-0.065733775	0.872553339	-0.109091069	-0.284416894	-0.337939466	-0.755625371	3.884306102	-0.338860963	-0.113092705	-0.016395507	-0.045947268	NA	-0.049767662	-0.038416587
489	1	369	0	-0.062254758	-0.069083189	-0.084654111	-0.058460735	-0.073202907	-0.146517425	-0.289522827	-0.361645267	-0.593894091	2.387473082	-0.719235176	5.672254391	-0.188405376	-0.397668443	-0.161594685	-0.196073374	0.071104763	-0.195964382	-0.750622647	-0.190981342	-0.087906982	-0.158750261	-0.072693189	-0.140221207	-0.08136734	-0.469526215	-0.154507533	-0.601168282	-0.30197492	-0.034806486	-0.154004241	-0.109000464	-0.065733775	1.458309847	-0.134678604	-0.20095251	-0.566749907	-0.740035756	10.85594858	-0.338860963	-0.086363805	0.359290445	-0.045947268	NA	-0.049767662	-0.038416587
490	1	343	0	-0.062254758	-0.069083189	-0.084654111	-0.058460735	-0.073202907	-0.274722572	0.404346839	-0.014118372	-0.479557929	1.979416132	-0.659382469	4.943405829	-0.188405376	0.135098026	-0.153773125	-0.032065746	-0.276355447	-0.195964382	-0.750622647	-0.190981342	-0.087906982	-0.158750261	-0.072693189	-0.140221207	-0.08136734	-0.469526215	-0.154507533	-0.601168282	-0.30197492	-0.034806486	-0.154004241	-0.109000464	-0.065733775	-0.419012434	-0.147472371	-0.284416894	0.687092899	-0.614205294	3.399200111	-0.16415031	3.669046756	7.748088965	-0.045947268	NA	-0.049767662	-0.038416587
491	1	343	0	-0.062254758	-0.069083189	-0.084654111	-0.058460735	-0.073202907	-0.274722572	0.39737961	-0.030978883	-0.479557929	1.979416132	-0.660004406	5.058348407	-0.188405376	0.076668643	-0.160620641	-0.04127164	-0.276355447	-0.195964382	-0.750622647	-0.190981342	-0.087906982	-0.158750261	-0.072693189	-0.140221207	-0.08136734	-0.469526215	-0.154507533	-0.601168282	-0.30197492	-0.034806486	-0.154004241	-0.109000464	-0.065733775	-0.419012434	-0.147472371	-0.284416894	0.611984537	-0.615751648	3.388094537	-0.197159357	3.562131153	5.611554078	-0.045947268	NA	-0.049767662	-0.038416587
492	1	340	0	-0.062254758	-0.069083189	-0.084654111	-0.058460735	-0.073202907	1.4489244	-0.949260293	-0.476487509	-0.596600272	-0.162882853	-0.720170859	-0.165732023	-0.188405376	-0.442932013	0.91014739	-0.673463482	0.670205355	-0.195964382	-0.750622647	-0.190981342	-0.087906982	-0.158750261	-0.072693189	-0.140221207	-0.08136734	-0.469526215	-0.154507533	-0.601168282	-0.30197492	-0.034806486	-0.154004241	-0.109000464	-0.065733775	0.878873607	-0.147472371	-0.284416894	-0.562827616	-0.754140646	-0.22092192	-0.338860963	-0.113092705	-0.141624157	-0.045947268	NA	-0.049767662	-0.038416587
493	1	487	0	-0.062254758	-0.069083189	-0.084654111	-0.058460735	-0.073202907	-0.246232539	-0.547376131	-0.479394908	0.027241028	-0.162882853	-0.126048798	-0.165732023	-0.188405376	-0.446204085	0.484001842	-0.572294243	-0.249859674	-0.195964382	1.197469667	-0.190981342	-0.087906982	-0.158750261	-0.072693189	-0.140221207	-0.08136734	-0.035524012	0.794065707	1.149504515	-0.06860444	-0.034806486	-0.154004241	-0.109000464	-0.065733775	-0.316541239	-0.147472371	-0.006966777	-0.602050529	0.545951629	-0.22092192	-0.338860963	-0.113092705	-0.141624157	-0.045947268	NA	-0.049767662	-0.038416587
494	1	505	0	-0.062254758	-0.069083189	-0.084654111	-0.058460735	-0.073202907	0.542415587	-0.329439732	-0.433845664	-0.596600272	-0.162882853	-0.720170859	-0.165732023	-0.188405376	-0.412392744	0.71943125	-0.379651282	0.956195202	-0.195964382	-0.750622647	-0.190981342	-0.087906982	-0.158750261	-0.072693189	-0.140221207	-0.08136734	-0.469526215	-0.154507533	-0.601168282	-0.30197492	-0.034806486	-0.154004241	-0.109000464	-0.065733775	3.121195581	-0.147472371	-0.284416894	-0.57459449	-0.754140646	-0.22092192	-0.338860963	-0.113092705	-0.141624157	-0.045947268	NA	-0.049767662	-0.038416587
495	1	227	0	-0.062254758	-0.069083189	-0.084654111	-0.058460735	-0.073202907	-0.212994168	-0.102649232	-0.400410581	-0.596600272	0.704238165	-0.720080117	1.377243497	-0.188405376	-0.344392162	0.553512447	-0.279925503	0.313161184	-0.195964382	-0.750622647	-0.190981342	-0.087906982	-0.158750261	-0.072693189	-0.140221207	-0.08136734	-0.469526215	-0.154507533	-0.601168282	-0.30197492	-0.034806486	-0.154004241	-0.109000464	-0.065733775	1.479854069	-0.109091069	-0.270506164	-0.387987063	-0.753027102	5.154546744	-0.338860963	-0.086363805	-0.016395507	-0.045947268	NA	-0.049767662	-0.038416587
496	1	329	0	-0.062254758	-0.069083189	-0.084654111	-0.058460735	-0.073202907	1.171370278	-0.939709004	-0.479394908	-0.596600272	-0.162882853	-0.720201031	-0.165732023	-0.188405376	-0.446204085	0.925666303	-0.673402299	0.606923054	-0.195964382	-0.750622647	-0.190981342	-0.087906982	-0.158750261	-0.072693189	-0.140221207	-0.08136734	-0.469526215	-0.154507533	-0.601168282	-0.30197492	-0.034806486	-0.154004241	-0.109000464	-0.065733775	0.444078392	-0.147472371	-0.284416894	-0.602050529	-0.755625371	-0.22092192	-0.338860963	-0.113092705	-0.141624157	-0.045947268	NA	-0.049767662	-0.038416587
497	1	340	0	-0.062254758	-0.069083189	-0.084654111	-0.058460735	-0.073202907	2.038308545	-0.929048028	-0.479394908	-0.596600272	-0.162882853	-0.720201031	-0.165732023	-0.188405376	-0.446204085	0.804511923	-0.653331086	1.08333405	-0.195964382	-0.750622647	-0.190981342	-0.087906982	-0.158750261	-0.072693189	-0.140221207	-0.08136734	-0.469526215	-0.154507533	-0.601168282	-0.30197492	-0.034806486	-0.154004241	-0.109000464	-0.065733775	1.356620454	-0.147472371	-0.284416894	-0.602050529	-0.755625371	-0.22092192	-0.338860963	-0.113092705	-0.141624157	-0.045947268	NA	-0.049767662	-0.038416587
498	1	356	0	-0.062254758	-0.069083189	-0.084654111	-0.058460735	-0.073202907	-0.274722572	-0.965315297	-0.452743755	-0.434229391	-0.162882853	0.266751213	-0.165732023	-0.188405376	-0.428389494	0.272725839	-0.773632696	-0.276355447	-0.195964382	-0.750622647	-0.190981342	-0.087906982	-0.158750261	-0.072693189	-0.140221207	-0.08136734	-0.469526215	-0.154507533	-0.601168282	-0.30197492	-0.034806486	-0.154004241	-0.109000464	-0.065733775	-0.419012434	-0.147472371	-0.284416894	-0.52948814	1.323732145	-0.22092192	-0.338860963	-0.113092705	-0.141624157	-0.045947268	NA	-0.049767662	-0.038416587
499	1	227	0	-0.062254758	-0.069083189	-0.084654111	-0.058460735	-0.073202907	-0.241484201	-0.135705754	-0.391378451	-0.596600272	0.704238165	-0.720201031	0.868192395	-0.188405376	-0.334204073	0.697250084	-0.308501758	0.122553431	-0.195964382	-0.750622647	-0.190981342	-0.087906982	-0.158750261	-0.072693189	-0.140221207	-0.08136734	-0.469526215	-0.154507533	-0.601168282	-0.30197492	-0.034806486	-0.154004241	-0.109000464	-0.065733775	0.910257886	-0.109091069	-0.284416894	-0.311128878	-0.755625371	4.152953066	-0.338860963	-0.113092705	-0.016395507	-0.045947268	NA	-0.049767662	-0.038416587
500	1	329	0	-0.062254758	-0.069083189	-0.084654111	-0.058460735	-0.073202907	-0.274722572	-0.719759559	-0.453712887	-0.596600272	-0.162882853	-0.720201031	-0.165732023	-0.188405376	-0.427480586	1.089056313	-0.56546607	-0.276355447	-0.195964382	-0.750622647	-0.190981342	-0.087906982	-0.158750261	-0.072693189	-0.140221207	-0.08136734	-0.469526215	-0.154507533	-0.601168282	-0.30197492	-0.034806486	-0.154004241	-0.109000464	-0.065733775	-0.419012434	-0.147472371	-0.284416894	-0.56086647	-0.755625371	-0.22092192	-0.338860963	-0.113092705	-0.141624157	-0.045947268	NA	-0.049767662	-0.038416587
501	1	329	0	-0.062254758	-0.069083189	-0.084654111	-0.058460735	-0.073202907	0.014926093	-0.476616792	-0.438558394	-0.596600272	-0.162882853	-0.720201031	-0.165732023	-0.188405376	-0.43046203	1.04804814	-0.483629664	-0.240399174	-0.195964382	-0.750622647	-0.190981342	-0.087906982	-0.158750261	-0.072693189	-0.140221207	-0.08136734	-0.469526215	-0.154507533	-0.601168282	-0.30197492	-0.034806486	-0.154004241	-0.109000464	-0.065733775	-0.291372876	-0.147472371	-0.284416894	-0.568711053	-0.755625371	-0.22092192	-0.338860963	-0.113092705	-0.141624157	-0.045947268	NA	-0.049767662	-0.038416587
502	1	340	0	-0.062254758	-0.069083189	-0.084654111	-0.058460735	-0.073202907	0.513501663	0.312852419	-0.244864759	-0.596600272	-0.162882853	-0.720201031	-0.165732023	-0.188405376	-0.326781245	0.608642263	0.153112681	0.46538753	-0.195964382	-0.750622647	-0.190981342	-0.087906982	-0.158750261	-0.072693189	-0.140221207	-0.08136734	-0.469526215	-0.154507533	-0.601168282	-0.30197492	-0.034806486	-0.154004241	-0.109000464	-0.065733775	0.893337954	-0.147472371	-0.284416894	-0.32805482	-0.755625371	-0.22092192	-0.338860963	-0.113092705	-0.141624157	-0.045947268	NA	-0.049767662	-0.038416587
503	1	455	0	-0.062254758	-0.069083189	-0.084654111	-0.058460735	-0.073202907	0.06240948	1.955185055	0.480589563	-0.573597731	-0.162882853	-0.714556828	-0.165732023	-0.188405376	0.236599827	0.299862062	0.878343573	-0.223580933	-0.195964382	2.060489789	-0.190981342	-0.087906982	-0.158750261	-0.072693189	-0.140221207	-0.08136734	2.17355397	-0.154507533	1.274557175	-0.30197492	-0.034806486	-0.154004241	-0.109000464	-0.065733775	-0.133171733	-0.057915999	-0.279779984	1.227224677	-0.727786773	-0.22092192	-0.315370455	-0.113092705	-0.141624157	-0.045947268	NA	-0.049767662	-0.038416587
504	1	455	0	-0.062254758	-0.069083189	-0.084654111	-0.058460735	-0.073202907	-0.122142961	1.355838865	0.129052512	-0.270643651	-0.162882853	-0.636125107	-0.165732023	-0.188405376	-0.033351289	0.401814764	0.713070639	-0.257340656	-0.195964382	0.246891772	-0.190981342	-0.087906982	-0.158750261	-0.072693189	-0.140221207	-0.08136734	0.14063312	-0.154507533	0.181294627	-0.30197492	-0.034806486	-0.154004241	-0.109000464	-0.065733775	-0.280586434	-0.121884836	-0.247321612	0.43393334	-0.435221582	-0.22092192	-0.163976253	-0.113092705	-0.141624157	-0.045947268	NA	-0.049767662	-0.038416587
505	1	329	0	-0.062254758	-0.069083189	-0.084654111	-0.058460735	-0.073202907	0.020078362	0.140317305	-0.260855451	-0.596600272	-0.162882853	-0.720201031	-0.165732023	-0.188405376	-0.341316185	0.828585227	0.028186923	-0.24021962	-0.195964382	-0.750622647	-0.190981342	-0.087906982	-0.158750261	-0.072693189	-0.140221207	-0.08136734	-0.469526215	-0.154507533	-0.601168282	-0.30197492	-0.034806486	-0.154004241	-0.109000464	-0.065733775	-0.284876482	-0.147472371	-0.284416894	-0.380441071	-0.755625371	-0.22092192	-0.338860963	-0.113092705	-0.141624157	-0.045947268	NA	-0.049767662	-0.038416587
506	1	340	0	-0.062254758	-0.069083189	-0.084654111	-0.058460735	-0.073202907	-0.274722572	-0.630860619	-0.288920769	-0.596600272	-0.162882853	-0.720201031	-0.165732023	-0.188405376	-0.150651325	1.022477429	-0.643605268	-0.276355447	-0.195964382	1.000247682	-0.190981342	-0.087906982	-0.158750261	-0.072693189	-0.140221207	-0.08136734	-0.256082509	-0.154507533	1.239686873	-0.30197492	-0.034806486	-0.154004241	-0.109000464	-0.065733775	-0.419012434	-0.147472371	-0.284416894	0.358649905	-0.755625371	-0.22092192	-0.338860963	-0.113092705	-0.141624157	-0.045947268	NA	-0.049767662	-0.038416587
507	1	505	0	-0.062254758	-0.069083189	-0.084654111	-0.058460735	-0.073202907	-0.04609471	-0.807028639	-0.459681716	-0.596600272	-0.162882853	-0.720201031	-0.165732023	-0.188405376	-0.425466056	1.060876188	-0.695544739	0.061573808	-0.195964382	-0.750622647	-0.190981342	-0.087906982	-0.158750261	-0.072693189	-0.140221207	-0.08136734	-0.469526215	-0.154507533	-0.601168282	-0.30197492	-0.034806486	-0.154004241	-0.109000464	-0.065733775	0.994942011	-0.147472371	-0.284416894	-0.498109809	-0.755625371	-0.22092192	-0.338860963	-0.113092705	-0.141624157	-0.045947268	NA	-0.049767662	-0.038416587
508	1	343	0	-0.062254758	-0.069083189	-0.084654111	-0.058460735	-0.073202907	-0.274722572	-0.250342018	-0.396534049	-0.553773967	-0.162882853	-0.696639231	-0.165732023	-0.188405376	-0.358401138	0.990567467	-0.587699065	-0.276355447	-0.195964382	1.605477687	-0.190981342	-0.087906982	-0.158750261	-0.072693189	-0.140221207	-0.08136734	0.110329188	-0.154507533	1.631920751	-0.30197492	-0.034806486	-0.154004241	-0.109000464	-0.065733775	-0.419012434	-0.147472371	-0.284416894	0.151053396	-0.652453809	-0.22092192	-0.33152018	-0.113092705	-0.141624157	-0.045947268	NA	-0.049767662	-0.038416587
509	1	454	0	-0.062254758	-0.069083189	-0.084654111	-0.058460735	-0.073202907	-0.032557295	-0.796634911	-0.452259188	-0.596600272	-0.162882853	-0.720201031	-0.165732023	-0.188405376	-0.405245043	1.058645355	-0.722586094	0.095561253	-0.195964382	-0.688792085	-0.190981342	-0.087906982	-0.158750261	-0.072693189	-0.140221207	-0.08136734	-0.454470583	-0.154507533	-0.534233501	-0.30197492	-0.034806486	-0.154004241	-0.109000464	-0.065733775	0.378131966	-0.147472371	-0.284416894	-0.441887631	-0.755625371	-0.22092192	-0.338860963	-0.113092705	-0.141624157	-0.045947268	NA	-0.049767662	-0.038416587
510	1	487	0	-0.062254758	-0.069083189	-0.084654111	-0.058460735	-0.073202907	-0.274722572	-0.281995945	-0.137291013	-0.05495582	-0.162882853	0.581044646	-0.165732023	-0.188405376	-0.133358224	-0.547812809	0.35757404	-0.276355447	-0.195964382	0.312682077	-0.190981342	-0.087906982	-0.158750261	-0.072693189	-0.140221207	-0.08136734	-0.437509659	-0.154507533	-0.198489025	2.521977976	-0.034806486	-0.154004241	-0.109000464	-0.065733775	-0.419012434	-0.147472371	-0.284416894	-0.292189516	0.193322709	-0.22092192	-0.288943634	-0.113092705	-0.141624157	-0.045947268	NA	-0.049767662	-0.038416587
511	1	227	0	-0.062254758	-0.069083189	-0.084654111	-0.058460735	-0.073202907	-0.212994168	-0.370959508	-0.466796181	-0.596600272	0.704238165	-0.720201031	1.207922486	-0.188405376	-0.438569274	0.645655172	-0.447369818	0.393261739	-0.195964382	-0.750622647	-0.190981342	-0.087906982	-0.158750261	-0.072693189	-0.140221207	-0.08136734	-0.469526215	-0.154507533	-0.601168282	-0.30197492	-0.034806486	-0.154004241	-0.109000464	-0.065733775	1.480182701	-0.109091069	-0.284416894	-0.56086647	-0.755625371	4.854103523	-0.338860963	-0.113092705	-0.016395507	-0.045947268	NA	-0.049767662	-0.038416587
512	1	487	0	-0.062254758	-0.069083189	-0.084654111	-0.058460735	-0.073202907	-0.274722572	-0.896453181	-0.473580111	-0.163304737	-0.162882853	1.198725649	-0.165732023	-0.188405376	-0.444567296	-0.674651184	-0.656209068	-0.276355447	-0.195964382	0.88847852	-0.190981342	-0.087906982	-0.158750261	-0.072693189	-0.140221207	-0.08136734	0.008549323	-0.154507533	-0.037789847	3.311994065	-0.034806486	-0.154004241	-0.109000464	-0.065733775	-0.419012434	-0.147472371	-0.284416894	-0.602050529	0.691554614	-0.22092192	-0.338860963	-0.113092705	-0.141624157	-0.045947268	NA	-0.049767662	-0.038416587
513	1	505	0	-0.062254758	-0.069083189	-0.084654111	-0.058460735	-0.073202907	0.977183269	-0.086080038	-0.341293477	-0.596600272	-0.162882853	-0.720140763	-0.165732023	-0.188405376	-0.348223892	0.735340126	-0.195020208	0.535151564	-0.195964382	-0.750622647	-0.190981342	-0.087906982	-0.158750261	-0.072693189	-0.140221207	-0.08136734	-0.469526215	-0.154507533	-0.601168282	-0.30197492	-0.034806486	-0.154004241	-0.109000464	-0.065733775	2.819385958	-0.147472371	-0.284416894	-0.415741692	-0.753398283	-0.22092192	-0.338860963	-0.113092705	-0.141624157	-0.045947268	NA	-0.049767662	-0.038416587
514	1	455	0	-0.062254758	-0.069083189	-0.084654111	-0.058460735	-0.073202907	0.066396923	1.79895403	0.477479968	-0.095409906	-0.162882853	-0.563888523	-0.165732023	-0.188405376	0.131889462	0.086761948	1.343387798	-0.246808485	-0.195964382	-0.750622647	-0.190981342	-0.087906982	-0.158750261	-0.072693189	-0.140221207	-0.08136734	-0.469526215	-0.154507533	-0.601168282	-0.30197492	-0.034806486	-0.154004241	-0.109000464	-0.065733775	-0.220299174	0.172866523	-0.247321612	0.269564993	-0.244668409	-0.22092192	-0.037888829	-0.113092705	-0.141624157	-0.045947268	NA	-0.049767662	-0.038416587
515	1	340	0	-0.062254758	-0.069083189	-0.084654111	-0.058460735	-0.073202907	-0.274722572	-0.975465538	-0.479394908	-0.596600272	-0.162882853	-0.720201031	-0.165732023	-0.188405376	-0.446022372	1.125727529	-0.773563899	-0.240414468	-0.195964382	0.539481586	-0.190981342	-0.087906982	-0.158750261	-0.072693189	-0.140221207	-0.08136734	-0.462411425	-0.154507533	0.903322955	-0.30197492	-0.034806486	-0.154004241	-0.109000464	-0.065733775	-0.226533549	-0.147472371	-0.284416894	-0.594205946	-0.755625371	-0.22092192	-0.338860963	-0.113092705	-0.141624157	-0.045947268	NA	-0.049767662	-0.038416587
516	1	227	0	-0.062254758	-0.069083189	-0.084654111	-0.058460735	-0.073202907	-0.179755797	-0.430327417	-0.439587206	-0.596600272	1.214309352	-0.720140763	1.485622607	-0.188405376	-0.429775058	0.577458529	-0.417552688	0.420949147	-0.195964382	-0.750622647	-0.190981342	-0.087906982	-0.158750261	-0.072693189	-0.140221207	-0.08136734	-0.469526215	-0.154507533	-0.601168282	-0.30197492	-0.034806486	-0.154004241	-0.109000464	-0.065733775	1.695884879	-0.109091069	-0.279779984	-0.56086647	-0.753769465	5.706785266	-0.338860963	-0.113092705	0.046218819	-0.045947268	NA	-0.049767662	-0.038416587
517	1	369	0	-0.062254758	-0.069083189	-0.084654111	-0.058460735	-0.073202907	-0.179755797	-0.430327417	-0.439587206	-0.596600272	1.214309352	-0.720140763	1.485622607	-0.188405376	-0.429775058	0.577458529	-0.417552688	0.420949147	-0.195964382	-0.750622647	-0.190981342	-0.087906982	-0.158750261	-0.072693189	-0.140221207	-0.08136734	-0.469526215	-0.154507533	-0.601168282	-0.30197492	-0.034806486	-0.154004241	-0.109000464	-0.065733775	1.695884879	-0.109091069	-0.279779984	-0.56086647	-0.753769465	5.706785266	-0.338860963	-0.113092705	0.046218819	-0.045947268	NA	-0.049767662	-0.038416587
518	1	356	0	-0.062254758	-0.069083189	-0.084654111	-0.058460735	-0.073202907	-0.274722572	-0.611344177	-0.443536992	0.024892454	-0.162882853	0.92946397	-0.165732023	-0.188405376	-0.401774753	-0.488023328	-0.62356029	-0.276355447	-0.195964382	2.116924106	-0.190981342	-0.087906982	-0.158750261	-0.072693189	-0.140221207	-0.08136734	0.860939556	-0.154507533	1.15015709	2.402181056	-0.034806486	-0.154004241	-0.109000464	-0.065733775	-0.419012434	-0.147472371	-0.284416894	-0.547138451	0.512198222	-0.22092192	-0.200438163	-0.113092705	-0.141624157	-0.045947268	NA	-0.049767662	-0.038416587
519	1	453	0	-0.062254758	-0.069083189	-0.084654111	-0.058460735	-0.073202907	-0.274722572	-0.157975983	-0.338757283	-0.340968978	-0.162882853	0.554232433	-0.165732023	-0.188405376	-0.329191434	-0.200329995	-0.560000228	-0.276355447	-0.195964382	-0.750622647	4.211968544	-0.087906982	-0.158750261	-0.072693189	-0.140221207	-0.08136734	-0.469526215	-0.154507533	-0.601168282	-0.30197492	-0.034806486	2.457506112	0.349155065	14.73366775	-0.419012434	-0.147472371	-0.284416894	-0.480459499	2.542211387	-0.22092192	-0.230217364	-0.113092705	-0.141624157	-0.045947268	NA	-0.049767662	-0.038416587
520	1	487	0	-0.062254758	-0.069083189	-0.084654111	-0.058460735	-0.073202907	-0.274722572	-0.930205964	-0.411104647	-0.316708255	-0.162882853	0.573763104	-0.165732023	-0.188405376	-0.36499297	-0.125067735	-0.606608856	-0.276355447	-0.195964382	0.527975972	-0.190981342	-0.087906982	-0.158750261	-0.072693189	-0.140221207	-0.08136734	-0.437509659	-0.154507533	-0.042016621	2.762957378	-0.034806486	-0.154004241	-0.109000464	-0.065733775	-0.419012434	-0.147472371	-0.284416894	-0.545177305	0.503855699	-0.22092192	-0.312434142	-0.113092705	-0.141624157	-0.045947268	NA	-0.049767662	-0.038416587
521	1	328	0	-0.062254758	-0.069083189	-0.084654111	-0.058460735	-0.073202907	-0.274722572	0.342075751	-0.459166581	0.32333888	-0.162882853	-0.3905855	-0.165732023	-0.188405376	-0.433537368	0.655111003	-0.231876096	-0.276355447	-0.195964382	-0.750622647	-0.190981342	-0.087906982	-0.158750261	-0.072693189	-0.140221207	-0.08136734	-0.469526215	-0.154507533	-0.601168282	-0.30197492	-0.034806486	-0.154004241	-0.109000464	-0.065733775	-0.419012434	-0.147472371	-0.284416894	-0.47065377	-0.070220185	-0.22092192	-0.338860963	-0.113092705	-0.141624157	-0.045947268	NA	-0.049767662	-0.038416587
522	1	343	0	-0.062254758	-0.069083189	-0.084654111	-0.058460735	-0.073202907	-0.274722572	-1.016973245	-0.476972076	-0.596600272	-0.162882853	-0.720201031	-0.165732023	-0.188405376	-0.444749922	1.162027669	-0.803532338	-0.276355447	-0.195964382	0.04301856	-0.190981342	-0.087906982	-0.158750261	-0.072693189	-0.140221207	-0.08136734	-0.270312089	-0.154507533	0.136194049	-0.30197492	-0.034806486	-0.154004241	-0.109000464	-0.065733775	-0.419012434	-0.147472371	-0.284416894	-0.588322509	-0.755625371	-0.22092192	-0.338860963	-0.113092705	-0.141624157	-0.045947268	NA	-0.049767662	-0.038416587
523	1	454	0	-0.062254758	-0.069083189	-0.084654111	-0.058460735	-0.073202907	-0.274722572	0.670888141	-0.423324926	0.731138963	-0.162882853	-0.182837868	-0.165732023	-0.188405376	-0.422577819	0.326397517	0.110038762	-0.276355447	-0.195964382	-0.750622647	-0.190981342	-0.087906982	-0.158750261	-0.072693189	-0.140221207	-0.08136734	-0.469526215	-0.154507533	-0.601168282	-0.30197492	-0.034806486	-0.154004241	-0.109000464	-0.065733775	-0.419012434	-0.147472371	-0.284416894	-0.470056211	0.022850724	-0.22092192	-0.316838612	-0.113092705	-0.141624157	-0.045947268	NA	-0.049767662	-0.038416587
524	1	455	0	-0.062254758	-0.069083189	-0.084654111	-0.058460735	-0.073202907	-0.265225895	1.174492073	-0.017737299	-0.381767632	-0.162882853	-0.667160365	-0.165732023	-0.188405376	-0.040621532	0.613574948	0.195777701	-0.276239502	-0.195964382	1.191358139	-0.190981342	-0.087906982	-0.158750261	-0.072693189	-0.140221207	-0.08136734	0.305985919	-0.154507533	1.074985008	-0.30197492	-0.034806486	-0.154004241	-0.109000464	-0.065733775	-0.415416953	-0.147472371	-0.284416894	1.181950746	-0.547766255	-0.22092192	-0.22287658	-0.113092705	-0.141624157	-0.045947268	NA	-0.049767662	-0.038416587
525	1	227	0	-0.062254758	-0.069083189	-0.084654111	-0.058460735	-0.073202907	-0.179755797	-0.451056644	-0.375213127	-0.596600272	1.902905454	-0.719355908	3.481039468	-0.188405376	-0.401122297	0.2132982	-0.386367091	0.420602465	-0.195964382	-0.750622647	-0.190981342	-0.087906982	-0.158750261	-0.072693189	-0.140221207	-0.08136734	-0.469526215	-0.154507533	-0.601168282	-0.30197492	-0.034806486	-0.154004241	-0.109000464	-0.065733775	2.028526978	-0.096297302	-0.20095251	-0.564788761	-0.743005207	9.451860357	-0.338860963	-0.086363805	0.359290445	-0.045947268	NA	-0.049767662	-0.038416587
526	1	329	0	-0.062254758	-0.069083189	-0.084654111	-0.058460735	-0.073202907	0.014926093	-0.635637815	-0.473580111	-0.596600272	-0.162882853	-0.720201031	-0.165732023	-0.188405376	-0.444386952	1.096987507	-0.600027917	-0.240399174	-0.195964382	-0.750622647	-0.190981342	-0.087906982	-0.158750261	-0.072693189	-0.140221207	-0.08136734	-0.469526215	-0.154507533	-0.601168282	-0.30197492	-0.034806486	-0.154004241	-0.109000464	-0.065733775	-0.291372876	-0.147472371	-0.284416894	-0.57459449	-0.755625371	-0.22092192	-0.338860963	-0.113092705	-0.141624157	-0.045947268	NA	-0.049767662	-0.038416587
527	1	340	0	-0.062254758	-0.069083189	-0.084654111	-0.058460735	-0.073202907	-0.274722572	-0.373179058	-0.071072387	-0.596600272	-0.162882853	-0.720201031	-0.165732023	-0.188405376	0.070776795	0.935087457	-0.485616807	-0.276355447	-0.195964382	0.697202085	-0.190981342	-0.087906982	-0.158750261	-0.072693189	-0.140221207	-0.08136734	-0.263197299	-0.154507533	0.902707318	-0.30197492	-0.034806486	-0.154004241	-0.109000464	-0.065733775	-0.419012434	-0.147472371	-0.284416894	1.303234298	-0.755625371	-0.22092192	-0.338860963	-0.113092705	-0.141624157	-0.045947268	NA	-0.049767662	-0.038416587
528	1	343	0	-0.062254758	-0.069083189	-0.084654111	-0.058460735	-0.073202907	-0.274722572	0.246365781	-0.264575207	-0.17308289	-0.162882853	-0.430054465	-0.165732023	-0.188405376	-0.281493819	0.437779466	0.104643316	-0.276355447	-0.195964382	2.212060449	-0.190981342	-0.087906982	-0.158750261	-0.072693189	-0.140221207	-0.08136734	0.498085254	-0.154507533	2.212819634	-0.120464547	-0.034806486	-0.154004241	-0.109000464	-0.065733775	-0.419012434	-0.147472371	-0.284416894	-0.268165839	-0.075108691	-0.22092192	-0.330052023	-0.113092705	-0.141624157	-0.045947268	NA	-0.049767662	-0.038416587
529	1	369	0	-0.062254758	-0.069083189	-0.084654111	-0.058460735	-0.073202907	-0.255729217	-0.099274277	-0.365037232	-0.596600272	0.618080739	-0.720201031	0.187977238	-0.188405376	-0.294108944	0.80882919	-0.307979721	0.123835798	-0.195964382	-0.750622647	-0.190981342	-0.087906982	-0.158750261	-0.072693189	-0.140221207	-0.08136734	-0.469526215	-0.154507533	-0.601168282	-0.30197492	-0.034806486	-0.154004241	-0.109000464	-0.065733775	0.681520924	-0.109091069	-0.284416894	-0.069917938	-0.755625371	2.216084153	-0.338860963	-0.113092705	-0.016395507	-0.045947268	NA	-0.049767662	-0.038416587
530	1	505	0	-0.062254758	-0.069083189	-0.084654111	-0.058460735	-0.073202907	0.480263292	-0.655089117	-0.444113764	-0.596600272	-0.162882853	-0.720201031	-0.165732023	-0.188405376	-0.428558789	0.884806254	-0.589048051	0.624826234	-0.195964382	-0.750622647	-0.190981342	-0.087906982	-0.158750261	-0.072693189	-0.140221207	-0.08136734	-0.469526215	-0.154507533	-0.601168282	-0.30197492	-0.034806486	-0.154004241	-0.109000464	-0.065733775	1.146429531	-0.147472371	-0.284416894	-0.55298699	-0.755625371	-0.22092192	-0.338860963	-0.113092705	-0.141624157	-0.045947268	NA	-0.049767662	-0.038416587
531	1	455	0	-0.062254758	-0.069083189	-0.084654111	-0.058460735	-0.073202907	-0.265225895	1.317132814	0.226139812	-0.106741881	-0.162882853	-0.583907442	-0.165732023	-0.188405376	0.095065104	0.425293028	0.548384132	-0.276239502	-0.195964382	-0.371512481	-0.190981342	-0.087906982	-0.158750261	-0.072693189	-0.140221207	-0.08136734	-0.396607864	-0.154507533	-0.25924846	-0.30197492	-0.034806486	-0.154004241	-0.109000464	-0.065733775	-0.415416953	-0.147472371	-0.284416894	0.325064662	-0.343495684	-0.22092192	0.098649749	-0.113092705	-0.141624157	-0.045947268	NA	-0.049767662	-0.038416587
532	1	214	0	-0.062254758	-0.069083189	-0.084654111	-0.058460735	-0.073202907	0.474381096	-0.253456753	-0.404771679	-0.596600272	-0.162882853	-0.720201031	-0.165732023	-0.188405376	-0.391306081	0.858809991	-0.32795347	0.268012991	-0.195964382	-0.750622647	-0.190981342	-0.087906982	-0.158750261	-0.072693189	-0.140221207	-0.08136734	-0.469526215	-0.154507533	-0.601168282	-0.30197492	-0.034806486	-0.154004241	-0.109000464	-0.065733775	1.710686897	-0.147472371	-0.284416894	-0.535371577	-0.755625371	-0.22092192	-0.338860963	-0.113092705	-0.141624157	-0.045947268	NA	-0.049767662	-0.038416587
533	1	227	0	-0.062254758	-0.069083189	-0.084654111	-0.058460735	-0.073202907	-0.179755797	-0.364569837	-0.384943433	-0.596600272	1.344621067	-0.719355908	2.941553388	-0.188405376	-0.405339826	0.279881585	-0.362709807	0.497516121	-0.195964382	-0.750622647	-0.190981342	-0.087906982	-0.158750261	-0.072693189	-0.140221207	-0.08136734	-0.469526215	-0.154507533	-0.601168282	-0.30197492	-0.034806486	-0.154004241	-0.109000464	-0.065733775	2.185913198	-0.096297302	-0.20095251	-0.564788761	-0.743005207	8.751218252	-0.338860963	-0.086363805	0.046218819	-0.045947268	NA	-0.049767662	-0.038416587
534	1	329	0	-0.062254758	-0.069083189	-0.084654111	-0.058460735	-0.073202907	0.014926093	-0.713900465	-0.47503381	-0.596600272	-0.162882853	-0.720201031	-0.165732023	-0.188405376	-0.444932549	1.104661409	-0.61889634	-0.240399174	-0.195964382	-0.750622647	-0.190981342	-0.087906982	-0.158750261	-0.072693189	-0.140221207	-0.08136734	-0.469526215	-0.154507533	-0.601168282	-0.30197492	-0.034806486	-0.154004241	-0.109000464	-0.065733775	-0.291372876	-0.147472371	-0.284416894	-0.584400218	-0.755625371	-0.22092192	-0.338860963	-0.113092705	-0.141624157	-0.045947268	NA	-0.049767662	-0.038416587
535	1	340	0	-0.062254758	-0.069083189	-0.084654111	-0.058460735	-0.073202907	0.513501663	-0.647046836	-0.44370247	-0.596600272	-0.162882853	-0.720201031	-0.165732023	-0.188405376	-0.415848812	0.916469202	-0.5920806	0.488458367	-0.195964382	-0.750622647	-0.190981342	-0.087906982	-0.158750261	-0.072693189	-0.140221207	-0.08136734	-0.469526215	-0.154507533	-0.601168282	-0.30197492	-0.034806486	-0.154004241	-0.109000464	-0.065733775	0.980442046	-0.147472371	-0.284416894	-0.417702838	-0.755625371	-0.22092192	-0.338860963	-0.113092705	-0.141624157	-0.045947268	NA	-0.049767662	-0.038416587
536	1	343	0	-0.062254758	-0.069083189	-0.084654111	-0.058460735	-0.073202907	-0.274722572	-0.13370717	-0.422465925	-0.250213698	-0.162882853	-0.496321758	-0.165732023	-0.188405376	-0.401904235	0.730958055	-0.428279527	-0.276355447	-0.195964382	2.209318026	-0.190981342	-0.087906982	-0.158750261	-0.072693189	-0.140221207	-0.08136734	-0.046196197	-0.154507533	2.490282033	-0.120464547	-0.034806486	-0.154004241	-0.109000464	-0.065733775	-0.419012434	-0.147472371	-0.284416894	-0.33844899	-0.198896676	-0.22092192	-0.325647552	-0.113092705	-0.141624157	-0.045947268	NA	-0.049767662	-0.038416587
537	1	369	0	-0.062254758	-0.069083189	-0.084654111	-0.058460735	-0.073202907	-0.179755797	-0.364569837	-0.384943433	-0.596600272	1.344621067	-0.719355908	2.941553388	-0.188405376	-0.405339826	0.279881585	-0.362709807	0.497516121	-0.195964382	-0.750622647	-0.190981342	-0.087906982	-0.158750261	-0.072693189	-0.140221207	-0.08136734	-0.469526215	-0.154507533	-0.601168282	-0.30197492	-0.034806486	-0.154004241	-0.109000464	-0.065733775	2.185913198	-0.096297302	-0.20095251	-0.564788761	-0.743005207	8.751218252	-0.338860963	-0.086363805	0.046218819	-0.045947268	NA	-0.049767662	-0.038416587
538	1	487	0	-0.062254758	-0.069083189	-0.084654111	-0.058460735	-0.073202907	-0.274722572	-0.611790114	-0.476972076	-0.434047049	-0.162882853	-0.426771781	-0.165732023	-0.188405376	-0.445841115	0.778934664	-0.644051084	-0.276355447	-0.195964382	1.649043596	-0.190981342	-0.087906982	-0.158750261	-0.072693189	-0.140221207	-0.08136734	0.02139431	-0.154507533	1.842530854	-0.239742792	-0.034806486	-0.154004241	-0.109000464	-0.065733775	-0.419012434	-0.147472371	-0.284416894	-0.602050529	0.425942599	-0.22092192	-0.337392807	-0.113092705	-0.141624157	-0.045947268	NA	-0.049767662	-0.038416587
539	1	505	0	-0.062254758	-0.069083189	-0.084654111	-0.058460735	-0.073202907	0.474381096	-0.253456753	-0.404771679	-0.596600272	-0.162882853	-0.720201031	-0.165732023	-0.188405376	-0.391306081	0.858809991	-0.32795347	0.268012991	-0.195964382	-0.750622647	-0.190981342	-0.087906982	-0.158750261	-0.072693189	-0.140221207	-0.08136734	-0.469526215	-0.154507533	-0.601168282	-0.30197492	-0.034806486	-0.154004241	-0.109000464	-0.065733775	1.710686897	-0.147472371	-0.284416894	-0.535371577	-0.755625371	-0.22092192	-0.338860963	-0.113092705	-0.141624157	-0.045947268	NA	-0.049767662	-0.038416587
540	1	454	0	-0.062254758	-0.069083189	-0.084654111	-0.058460735	-0.073202907	-0.274722572	-0.626925757	-0.370903338	-0.595923727	-0.162882853	-0.720109303	-0.165732023	-0.188405376	-0.30404873	1.108467929	-0.660385363	-0.276355447	-0.195964382	-0.750622647	-0.190981342	-0.087906982	-0.158750261	-0.072693189	-0.140221207	-0.08136734	-0.469526215	-0.154507533	-0.601168282	-0.30197492	-0.034806486	-0.154004241	-0.109000464	-0.065733775	-0.419012434	-0.147472371	-0.284416894	0.124880826	-0.753919859	-0.22092192	-0.334456493	-0.113092705	-0.141624157	-0.045947268	NA	-0.049767662	-0.038416587
541	1	498	0	-0.062254758	-0.069083189	-0.084654111	-0.058460735	-0.073202907	-0.274722572	0.145670376	0.285735474	-0.454734356	-0.162882853	-0.617541062	-0.165732023	-0.188405376	0.449978436	0.422182774	0.529022141	-0.276355447	-0.195964382	-0.750622647	-0.190981342	-0.087906982	-0.158750261	-0.072693189	-0.140221207	-0.08136734	-0.469526215	-0.154507533	-0.601168282	-0.30197492	-0.034806486	-0.154004241	-0.109000464	-0.065733775	-0.419012434	-0.147472371	-0.284416894	0.039244098	-0.467338788	-0.22092192	-0.338860963	-0.113092705	-0.141624157	-0.045947268	NA	-0.049767662	-0.038416587
542	1	343	0	-0.062254758	-0.069083189	-0.084654111	-0.058460735	-0.073202907	-0.274722572	0.464429471	0.228502192	-0.116929627	-0.162882853	-0.413059751	-0.165732023	-0.188405376	0.109379181	0.099159161	0.779682104	-0.276355447	-0.195964382	1.972754167	-0.190981342	-0.087906982	-0.158750261	-0.072693189	-0.140221207	-0.08136734	0.309703802	-0.154507533	2.05308528	-0.120464547	-0.034806486	-0.154004241	-0.109000464	-0.065733775	-0.419012434	-0.147472371	-0.284416894	-0.199108599	0.00084213	-0.22092192	-0.330052023	-0.113092705	-0.141624157	-0.045947268	NA	-0.049767662	-0.038416587
543	1	340	0	-0.062254758	-0.069083189	-0.084654111	-0.058460735	-0.073202907	-0.274722572	-0.971868253	-0.478425775	-0.596600272	-0.162882853	-0.720201031	-0.165732023	-0.188405376	-0.444332165	1.132935262	-0.778285398	-0.264176718	-0.195964382	0.541850179	-0.190981342	-0.087906982	-0.158750261	-0.072693189	-0.140221207	-0.08136734	-0.462411425	-0.154507533	0.901672996	-0.30197492	-0.034806486	-0.154004241	-0.109000464	-0.065733775	-0.329125421	-0.147472371	-0.284416894	-0.573466816	-0.755625371	-0.22092192	-0.338860963	-0.113092705	-0.141624157	-0.045947268	NA	-0.049767662	-0.038416587
544	1	454	0	-0.062254758	-0.069083189	-0.084654111	-0.058460735	-0.073202907	-0.274722572	0.035112747	-0.296873069	-0.556237029	-0.162882853	-0.692131951	-0.165732023	-0.188405376	-0.288212873	1.011458419	-0.488654632	-0.276355447	-0.195964382	-0.750622647	-0.190981342	-0.087906982	-0.158750261	-0.072693189	-0.140221207	-0.08136734	-0.469526215	-0.154507533	-0.601168282	-0.30197492	-0.034806486	-0.154004241	-0.109000464	-0.065733775	-0.419012434	-0.147472371	-0.284416894	0.878867492	-0.654966435	-0.22092192	-0.338860963	-0.113092705	-0.141624157	-0.045947268	NA	-0.049767662	-0.038416587
545	1	455	0	-0.062254758	-0.069083189	-0.084654111	-0.058460735	-0.073202907	-0.274722572	0.783948587	0.826390991	1.495888724	-0.162882853	-0.326960359	-0.165732023	-0.188405376	1.861197278	-0.039309306	0.381133551	-0.276355447	-0.195964382	0.567283096	-0.190981342	-0.087906982	-0.158750261	-0.072693189	-0.140221207	-0.08136734	0.387806006	-0.154507533	-0.308463544	0.387764497	-0.034806486	-0.154004241	-0.109000464	-0.065733775	-0.419012434	-0.147472371	-0.284416894	2.995456826	0.535522806	-0.22092192	2.610509816	-0.113092705	-0.141624157	-0.045947268	NA	-0.049767662	-0.038416587
546	1	487	0	-0.062254758	-0.069083189	-0.084654111	-0.058460735	-0.073202907	-0.274722572	0.879081363	0.210545497	-0.394375636	-0.162882853	-0.686576205	-0.165732023	-0.188405376	0.204974159	0.287964569	1.106817021	-0.276355447	-0.195964382	-0.693575353	-0.190981342	-0.087906982	-0.158750261	-0.072693189	-0.140221207	-0.08136734	-0.33979896	-0.154507533	-0.596660678	-0.30197492	-0.034806486	-0.154004241	-0.109000464	-0.065733775	-0.419012434	-0.147472371	-0.284416894	0.047088681	-0.542204511	-0.22092192	-0.236089991	-0.113092705	-0.141624157	-0.045947268	NA	-0.049767662	-0.038416587
547	1	498	0	-0.062254758	-0.069083189	-0.084654111	-0.058460735	-0.073202907	1.048229395	-0.128735456	-0.059887387	-0.596600272	-0.162882853	-0.720201031	-0.165732023	-0.188405376	-0.007146566	0.750620067	-0.010525448	-0.059348246	-0.195964382	-0.750622647	-0.190981342	-0.087906982	-0.158750261	-0.072693189	-0.140221207	-0.08136734	-0.469526215	-0.154507533	-0.601168282	-0.30197492	-0.034806486	-0.154004241	-0.109000464	-0.065733775	0.23466456	-0.147472371	-0.284416894	0.04397789	-0.755625371	-0.22092192	-0.338860963	-0.113092705	-0.141624157	-0.045947268	NA	-0.049767662	-0.038416587
548	1	408	0	-0.062254758	-0.069083189	-0.084654111	-0.058460735	-0.073202907	-0.274722572	0.158681852	-0.117652775	1.36942888	-0.162882853	0.497666603	-0.165732023	-0.188405376	-0.152587645	-0.478977903	0.403675042	-0.276355447	-0.195964382	0.049867278	-0.190981342	-0.087906982	-0.158750261	-0.072693189	-0.140221207	-0.08136734	0.128116163	-0.154507533	-0.584640402	0.88562152	-0.034806486	-0.154004241	-0.109000464	-0.065733775	-0.419012434	-0.147472371	-0.284416894	-0.507915538	0.590690752	-0.22092192	0.035519009	-0.113092705	-0.141624157	-0.045947268	NA	-0.049767662	-0.038416587
549	1	438	0	-0.062254758	-0.069083189	-0.084654111	-0.058460735	-0.073202907	-0.274722572	0.517002661	0.07010849	-0.510958148	-0.162882853	-0.306125116	-0.165732023	-0.188405376	0.144476874	0.391172441	-0.037542759	-0.276355447	-0.195964382	-0.089652025	-0.190981342	-0.087906982	-0.158750261	-0.072693189	-0.140221207	-0.08136734	0.155875024	-0.154507533	-0.252871391	-0.208626728	-0.034806486	-0.154004241	-0.109000464	-0.065733775	-0.419012434	-0.147472371	-0.284416894	0.14815979	0.058429474	-0.22092192	-0.224551041	-0.113092705	-0.141624157	-0.045947268	NA	-0.049767662	-0.038416587
550	1	486	0	-0.062254758	-0.069083189	-0.084654111	-0.058460735	-0.073202907	-0.274722572	-0.724188515	-0.476002943	0.006169977	-0.162882853	1.128566838	-0.165732023	-0.188405376	-0.417300829	-0.591148073	-0.695281667	-0.276355447	-0.195964382	0.641281675	-0.190981342	-0.087906982	-0.158750261	-0.072693189	-0.140221207	-0.08136734	-0.13868847	-0.154507533	-0.07856352	2.735228364	-0.034806486	-0.154004241	-0.109000464	-0.065733775	-0.419012434	-0.147472371	-0.284416894	-0.390246799	0.488172644	-0.22092192	-0.305093358	-0.113092705	-0.141624157	-0.045947268	NA	-0.049767662	-0.038416587
551	1	487	0	-0.062254758	-0.069083189	-0.084654111	-0.058460735	-0.073202907	-0.274722572	-1.036890911	-0.479394908	-0.596600272	-0.162882853	-0.720201031	-0.165732023	-0.188405376	-0.446204085	1.18786573	-0.804010816	-0.276355447	-0.195964382	-0.750622647	-0.190981342	-0.087906982	-0.158750261	-0.072693189	-0.140221207	-0.08136734	-0.469526215	-0.154507533	-0.601168282	-0.30197492	-0.034806486	-0.154004241	-0.109000464	-0.065733775	-0.419012434	-0.147472371	-0.284416894	-0.602050529	-0.755625371	-0.22092192	-0.338860963	-0.113092705	-0.141624157	-0.045947268	NA	-0.049767662	-0.038416587
552	1	418	0	-0.062254758	-0.069083189	-0.084654111	-0.058460735	-0.073202907	0.095647852	0.58306117	0.25909736	-0.596600272	1.214154641	-0.720201031	0.85860923	-0.188405376	0.297390684	0.310411553	0.43150979	0.060589562	-0.195964382	-0.443848901	-0.190981342	-0.087906982	-0.158750261	-0.072693189	-0.140221207	-0.08136734	-0.337902596	-0.154507533	-0.306752799	-0.30197492	-0.034806486	-0.154004241	-0.109000464	-0.065733775	0.143680266	0.300309488	-0.284416894	0.965464523	-0.755625371	3.348150326	-0.338860963	-0.113092705	0.234061794	-0.045947268	NA	-0.049767662	-0.038416587
553	1	438	0	-0.062254758	-0.069083189	-0.084654111	-0.058460735	-0.073202907	-0.274722572	-0.021178033	-0.31372755	-0.313147809	-0.162882853	-0.043861794	-0.165732023	-0.188405376	-0.256554857	0.304346117	-0.435839222	-0.276355447	-0.195964382	2.051443743	-0.190981342	-0.087906982	-0.158750261	-0.072693189	-0.140221207	-0.08136734	1.49314629	-0.154507533	0.972481335	0.590018913	-0.034806486	-0.154004241	-0.109000464	-0.065733775	-0.419012434	-0.147472371	-0.284416894	0.600307006	0.6329774	-0.22092192	-0.321243082	-0.113092705	-0.141624157	-0.045947268	NA	-0.049767662	-0.038416587
554	1	459	0	-0.062254758	-0.069083189	-0.084654111	-0.058460735	-0.073202907	-0.056351188	0.349594726	-0.304950996	-0.34154268	-0.162882853	-0.673333309	-0.165732023	-0.188405376	-0.16862382	0.843771305	-0.288219204	-0.228347081	-0.195964382	0.510219723	-0.190981342	-0.087906982	-0.158750261	-0.072693189	-0.140221207	-0.08136734	0.065958146	-0.154507533	0.420195037	-0.276044866	-0.034806486	-0.154004241	-0.109000464	-0.065733775	-0.215033932	0.108402977	0.118994295	0.649160394	-0.506677945	-0.22092192	-0.246367088	-0.113092705	-0.141624157	-0.045947268	NA	-0.049767662	-0.038416587
555	1	418	0	-0.062254758	-0.069083189	-0.084654111	-0.058460735	-0.073202907	-0.274722572	-0.564953752	-0.428120708	0.029985437	-0.162882853	0.293035059	-0.165732023	-0.188405376	-0.395459645	0.10427725	-0.573834479	-0.276355447	3.593201129	-0.750622647	-0.190981342	-0.087906982	2.856576603	-0.072693189	0.855862565	4.886426015	-0.469526215	-0.154507533	0.278597659	-0.30197492	-0.034806486	-0.154004241	-0.109000464	-0.065733775	-0.419012434	-0.147472371	-0.284416894	-0.25332409	0.327217589	-0.22092192	-0.328583866	-0.113092705	-0.141624157	-0.045947268	NA	-0.049767662	-0.038416587
556	1	438	0	-0.062254758	-0.069083189	-0.084654111	-0.058460735	-0.073202907	-0.274722572	-0.841873956	-0.454298307	-0.136705409	-0.162882853	0.518158792	-0.165732023	-0.188405376	-0.323327049	-0.089194309	-0.693406373	-0.276355447	-0.195964382	1.884421972	-0.190981342	-0.087906982	-0.158750261	-0.072693189	-0.140221207	-0.08136734	0.139794938	-0.154507533	1.049698735	1.192609688	-0.034806486	-0.154004241	-0.109000464	-0.065733775	-0.419012434	-0.147472371	-0.284416894	-0.024546044	0.147950543	-0.22092192	-0.174427407	-0.113092705	-0.141624157	-0.045947268	NA	-0.049767662	-0.038416587
557	1	459	0	-0.062254758	-0.069083189	-0.084654111	-0.058460735	-0.073202907	-0.274722572	-0.335485871	-0.475518376	-0.596600272	-0.162882853	-0.720201031	-0.165732023	-0.188405376	-0.444386952	1.053466534	-0.554048337	-0.276355447	-0.195964382	0.296827782	-0.190981342	-0.087906982	-0.158750261	-0.072693189	-0.140221207	-0.08136734	0.586381058	-0.154507533	0.006869422	-0.30197492	-0.034806486	-0.154004241	-0.109000464	-0.065733775	-0.419012434	-0.147472371	-0.284416894	-0.57459449	-0.755625371	-0.22092192	-0.338860963	-0.113092705	-0.141624157	-0.045947268	NA	-0.049767662	-0.038416587
558	1	459	0	-0.062254758	-0.069083189	-0.084654111	-0.058460735	-0.073202907	-0.238857248	0.682950009	-0.352982556	-0.596600272	-0.162882853	-0.716760181	-0.165732023	-0.188405376	-0.390584342	0.58317225	0.559190759	-0.271892022	-0.195964382	0.610796018	-0.190981342	-0.087906982	-0.158750261	-0.072693189	-0.140221207	-0.08136734	3.058765784	-0.154507533	-0.488478192	-0.30197492	-0.034806486	-0.154004241	-0.109000464	-0.065733775	-0.366701704	-0.147472371	-0.284416894	-0.231191912	-0.711825977	-0.22092192	-0.338860963	-0.113092705	-0.141624157	-0.045947268	NA	-0.049767662	-0.038416587
559	1	459	0	-0.062254758	-0.069083189	-0.084654111	-0.058460735	-0.073202907	-0.255729217	1.138285414	-0.384013328	-0.594570636	-0.162882853	-0.719929259	-0.165732023	-0.188405376	-0.399151963	0.375244145	1.116977078	-0.275311072	-0.195964382	0.252254886	-0.190981342	-0.087906982	-0.158750261	-0.072693189	-0.140221207	-0.08136734	1.879253117	-0.154507533	-0.523414295	-0.30197492	-0.034806486	-0.154004241	-0.109000464	-0.065733775	-0.401035031	-0.147472371	-0.284416894	-0.24119973	-0.752284739	-0.22092192	-0.338860963	-0.113092705	-0.141624157	-0.045947268	NA	-0.049767662	-0.038416587
560	1	348	0	-0.062254758	-0.069083189	-0.084654111	-0.058460735	-0.073202907	-0.274722572	-0.699647728	-0.440629594	-0.596600272	-0.162882853	-0.720201031	-0.165732023	-0.188405376	-0.408575327	1.149269089	-0.722242589	-0.276355447	-0.195964382	-0.750622647	-0.190981342	-0.087906982	-0.158750261	-0.072693189	-0.140221207	-0.08136734	-0.469526215	-0.154507533	-0.601168282	-0.30197492	-0.034806486	-0.154004241	-0.109000464	-0.065733775	-0.419012434	-0.147472371	-0.284416894	-0.319645555	-0.755625371	-0.22092192	-0.338860963	-0.113092705	-0.141624157	-0.045947268	NA	-0.049767662	-0.038416587
561	1	437	0	-0.062254758	-0.069083189	-0.084654111	-0.058460735	-0.073202907	-0.274722572	-0.714504145	-0.479394908	-0.435758777	-0.162882853	0.366642423	-0.165732023	-0.188405376	-0.446204085	0.133844079	-0.648196262	-0.276355447	-0.195964382	-0.750622647	-0.190981342	-0.087906982	-0.158750261	-0.072693189	-0.140221207	-0.08136734	-0.469526215	-0.154507533	-0.601168282	-0.30197492	-0.034806486	-0.154004241	-0.109000464	-0.065733775	-0.419012434	-0.147472371	-0.284416894	-0.602050529	-0.335647743	-0.22092192	-0.338860963	-0.113092705	-0.141624157	-0.045947268	NA	-0.049767662	-0.038416587
562	1	452	0	-0.062254758	-0.069083189	-0.084654111	-0.058460735	-0.073202907	-0.265225895	-0.737257714	-0.467805433	-0.596600272	-0.162882853	-0.719416274	-0.165732023	-0.188405376	-0.441802674	1.105665493	-0.632887916	-0.273858781	-0.195964382	-0.750622647	0.264980917	-0.087906982	-0.158750261	-0.072693189	-0.140221207	-0.08136734	-0.469526215	-0.154507533	-0.601168282	-0.30197492	-0.034806486	0.124314129	0.07536078	-0.065733775	-0.395520525	-0.147472371	-0.284416894	-0.602050529	-0.745974657	-0.22092192	-0.338860963	-0.113092705	-0.141624157	-0.045947268	NA	-0.049767662	-0.038416587
563	1	348	0	-0.062254758	-0.069083189	-0.084654111	-0.058460735	-0.073202907	-0.274722572	-0.925807853	-0.463404216	-0.596600272	-0.162882853	-0.720201031	-0.165732023	-0.188405376	-0.426753481	1.170677599	-0.768611114	-0.276355447	-0.195964382	-0.750622647	-0.190981342	-0.087906982	-0.158750261	-0.072693189	-0.140221207	-0.08136734	-0.469526215	-0.154507533	-0.601168282	-0.30197492	-0.034806486	-0.154004241	-0.109000464	-0.065733775	-0.419012434	-0.147472371	-0.284416894	-0.419663983	-0.755625371	-0.22092192	-0.338860963	-0.113092705	-0.141624157	-0.045947268	NA	-0.049767662	-0.038416587
564	1	437	0	-0.062254758	-0.069083189	-0.084654111	-0.058460735	-0.073202907	-0.274722572	0.036179971	0.032307235	0.748106225	-0.162882853	-0.413153578	-0.165732023	-0.188405376	-0.111767786	0.150283423	0.843386859	-0.276355447	-0.195964382	0.625009305	-0.190981342	-0.087906982	-0.158750261	-0.072693189	-0.140221207	-0.08136734	-0.464118553	-0.154507533	0.987564076	-0.30197492	-0.034806486	-0.154004241	-0.109000464	-0.065733775	-0.419012434	-0.147472371	-0.284416894	-0.358868468	-0.531696853	-0.22092192	0.255224956	-0.113092705	-0.141624157	-0.045947268	NA	-0.049767662	-0.038416587
565	1	452	0	-0.062254758	-0.069083189	-0.084654111	-0.058460735	-0.073202907	-0.274722572	-0.225762533	-0.470188146	-0.591384388	-0.162882853	-0.718803419	-0.165732023	-0.188405376	-0.432752257	0.933727378	-0.180577008	-0.276355447	-0.195964382	-0.750622647	-0.190981342	-0.087906982	-0.158750261	-0.072693189	-0.140221207	-0.08136734	-0.469526215	-0.154507533	-0.601168282	-0.30197492	-0.034806486	-0.154004241	-0.109000464	-0.065733775	-0.419012434	-0.147472371	-0.284416894	-0.513798975	-0.735975161	-0.22092192	-0.338860963	-0.113092705	-0.141624157	-0.045947268	NA	-0.049767662	-0.038416587
566	1	437	0	-0.062254758	-0.069083189	-0.084654111	-0.058460735	-0.073202907	-0.274722572	-0.36934732	-0.391276297	0.109974489	-0.162882853	-0.033463389	-0.165732023	-0.188405376	-0.330595443	0.265268959	-0.21781324	-0.276355447	-0.195964382	0.587085478	-0.190981342	-0.087906982	-0.158750261	-0.072693189	-0.140221207	-0.08136734	-0.316558225	-0.154507533	0.835543446	-0.30197492	-0.034806486	-0.154004241	-0.109000464	-0.065733775	-0.419012434	-0.147472371	-0.284416894	0.064738991	-0.225003269	-0.22092192	-0.287475477	-0.113092705	-0.141624157	-0.045947268	NA	-0.049767662	-0.038416587
567	1	452	0	-0.062254758	-0.069083189	-0.084654111	-0.058460735	-0.073202907	-0.274722572	-0.93718843	-0.46824988	-0.595923727	-0.162882853	-0.719355908	-0.165732023	-0.188405376	-0.438751055	1.16427435	-0.750095468	-0.276355447	-0.195964382	-0.750622647	-0.190981342	-0.087906982	-0.158750261	-0.072693189	-0.140221207	-0.08136734	-0.469526215	-0.154507533	-0.601168282	-0.30197492	-0.034806486	-0.154004241	-0.109000464	-0.065733775	-0.419012434	-0.147472371	-0.284416894	-0.556944179	-0.742634025	-0.22092192	-0.338860963	-0.113092705	-0.141624157	-0.045947268	NA	-0.049767662	-0.038416587
568	1	487	0	-0.062254758	-0.069083189	-0.084654111	-0.058460735	-0.073202907	-0.274722572	-0.71903734	-0.476972076	-0.521458299	-0.162882853	-0.453746731	-0.165732023	-0.188405376	-0.445841115	0.832090301	-0.722143028	-0.276355447	-0.195964382	1.738551022	-0.190981342	-0.087906982	-0.158750261	-0.072693189	-0.140221207	-0.08136734	0.03562389	-0.154507533	1.911994244	-0.239742792	-0.034806486	-0.154004241	-0.109000464	-0.065733775	-0.419012434	-0.147472371	-0.284416894	-0.601733129	0.315503729	-0.22092192	-0.337392807	-0.113092705	-0.141624157	-0.045947268	NA	-0.049767662	-0.038416587
569	1	438	0	-0.062254758	-0.069083189	-0.084654111	-0.058460735	-0.073202907	-0.274722572	-0.482107253	-0.401707112	-0.440360962	-0.162882853	-0.416008687	-0.165732023	-0.188405376	-0.359719198	0.749170758	-0.645808547	-0.276355447	-0.195964382	1.886613471	-0.190981342	-0.087906982	-0.158750261	-0.072693189	-0.140221207	-0.08136734	0.71945863	-0.154507533	1.363999088	0.695250267	-0.034806486	-0.154004241	-0.109000464	-0.065733775	-0.419012434	-0.147472371	-0.284416894	-0.178722835	0.135260688	-0.22092192	-0.283071007	-0.113092705	-0.141624157	-0.045947268	NA	-0.049767662	-0.038416587
570	1	452	0	-0.062254758	-0.069083189	-0.084654111	-0.058460735	-0.073202907	-0.274722572	-0.945659463	-0.46824988	-0.585099002	-0.162882853	-0.717031827	-0.165732023	-0.188405376	-0.438751055	1.171981992	-0.774521886	-0.276355447	-0.195964382	-0.750622647	-0.190981342	-0.087906982	-0.158750261	-0.072693189	-0.140221207	-0.08136734	-0.469526215	-0.154507533	-0.601168282	-0.30197492	-0.034806486	-0.154004241	-0.109000464	-0.065733775	-0.419012434	-0.147472371	-0.284416894	-0.556944179	-0.720363147	-0.22092192	-0.338860963	-0.113092705	-0.141624157	-0.045947268	NA	-0.049767662	-0.038416587
571	1	409	0	-0.062254758	-0.069083189	-0.084654111	-0.058460735	-0.073202907	-0.274722572	-0.075559938	-0.429	-0.596600272	-0.162882853	-0.720201031	-0.165732023	-0.188405376	-0.380928654	1.008120115	-0.588257597	-0.276355447	-0.195964382	1.841929419	-0.190981342	-0.087906982	-0.158750261	-0.072693189	-0.140221207	-0.08136734	0.215337728	-0.154507533	1.751166326	-0.30197492	-0.034806486	-0.154004241	-0.109000464	-0.065733775	-0.419012434	-0.147472371	-0.284416894	-0.022113472	-0.755625371	-0.22092192	-0.338860963	-0.113092705	-0.141624157	-0.045947268	NA	-0.049767662	-0.038416587
572	1	486	0	-0.062254758	-0.069083189	-0.084654111	-0.058460735	-0.073202907	-0.274722572	-0.553346399	-0.450320922	-0.596600272	-0.162882853	-0.714216943	-0.165732023	-0.188405376	-0.417300829	1.080167974	-0.737893898	-0.276355447	-0.195964382	1.473773188	-0.190981342	-0.087906982	-0.158750261	-0.072693189	-0.140221207	-0.08136734	1.384251627	-0.154507533	3.416401796	-0.30197492	-0.034806486	-0.154004241	-0.109000464	-0.065733775	-0.419012434	-0.147472371	-0.284416894	-0.205899108	-0.661694931	-0.22092192	-0.338860963	-0.113092705	-0.141624157	-0.045947268	NA	-0.049767662	-0.038416587
573	1	408	0	-0.062254758	-0.069083189	-0.084654111	-0.058460735	-0.073202907	-0.274722572	-0.459254756	-0.46824988	-0.414081466	-0.162882853	0.095913141	-0.165732023	-0.188405376	-0.442023105	0.288772627	-0.421079105	-0.276355447	-0.195964382	-0.750622647	-0.190981342	-0.087906982	-0.158750261	-0.072693189	-0.140221207	-0.08136734	-0.469526215	-0.154507533	-0.601168282	-0.30197492	-0.034806486	-0.154004241	-0.109000464	-0.065733775	-0.419012434	-0.147472371	-0.284416894	-0.576555635	1.235253453	-0.22092192	-0.338860963	-0.113092705	-0.141624157	-0.045947268	NA	-0.049767662	-0.038416587
574	1	421	0	-0.062254758	-0.069083189	-0.084654111	-0.058460735	-0.073202907	-0.274722572	-0.285710545	-0.392892086	-0.596600272	-0.162882853	-0.720170859	-0.165732023	-0.188405376	-0.34158097	0.930524531	-0.432040177	-0.276355447	-0.195964382	2.115302955	-0.190981342	-0.087906982	-0.158750261	-0.072693189	-0.140221207	-0.08136734	2.448904949	-0.154507533	0.534738725	-0.296788909	-0.034806486	-0.154004241	-0.109000464	-0.065733775	-0.419012434	-0.147472371	-0.284416894	0.053237334	-0.754511827	-0.22092192	-0.338860963	-0.113092705	-0.141624157	-0.045947268	NA	-0.049767662	-0.038416587
575	1	438	0	-0.062254758	-0.069083189	-0.084654111	-0.058460735	-0.073202907	-0.274722572	0.593029906	-0.323175128	1.058805923	-0.162882853	0.023563422	-0.165732023	-0.188405376	-0.39697476	0.270739511	-0.371462917	-0.276355447	-0.195964382	1.036108864	-0.190981342	-0.087906982	-0.158750261	-0.072693189	-0.140221207	-0.08136734	-0.067304089	-0.154507533	2.22984326	1.592136195	-0.034806486	-0.154004241	-0.109000464	-0.065733775	-0.419012434	-0.147472371	-0.284416894	-0.288932403	3.286174069	-0.22092192	-0.194981602	-0.113092705	-0.141624157	-0.045947268	NA	-0.049767662	-0.038416587
576	1	459	0	-0.062254758	-0.069083189	-0.084654111	-0.058460735	-0.073202907	0.128886223	1.045201384	0.013782103	-0.539093919	-0.162882853	-0.708344975	-0.165732023	-0.188405376	-0.19066046	0.583339359	0.531343396	-0.201543211	-0.195964382	-0.750622647	-0.190981342	-0.087906982	-0.158750261	-0.072693189	-0.140221207	-0.08136734	-0.469526215	-0.154507533	-0.601168282	-0.30197492	-0.034806486	-0.154004241	-0.109000464	-0.065733775	-0.082835006	0.159578046	-0.154583408	0.006242657	-0.685959816	-0.22092192	-0.209663169	-0.113092705	-0.141624157	-0.045947268	NA	-0.049767662	-0.038416587
577	1	487	0	-0.062254758	-0.069083189	-0.084654111	-0.058460735	-0.073202907	-0.274722572	-0.134592344	-0.203186978	0.259113761	-0.162882853	1.032079306	-0.165732023	-0.188405376	-0.13715416	-0.703644644	-0.246216006	-0.271794561	-0.195964382	-0.097820909	-0.190981342	-0.087906982	-0.158750261	-0.072693189	-0.140221207	-0.08136734	-0.348574781	-0.154507533	-0.517026348	1.710417023	-0.034806486	-0.154004241	-0.109000464	-0.065733775	-0.419012434	-0.147472371	-0.201132171	-0.145103593	2.163732657	-0.22092192	0.119264466	-0.113092705	-0.141624157	-0.045947268	NA	-0.049767662	-0.038416587
578	1	522	0	-0.062254758	-0.069083189	-0.084654111	-0.058460735	-0.073202907	-0.274722572	1.106852529	-0.390591505	-0.589832267	-0.162882853	-0.71937735	-0.165732023	-0.188405376	-0.398433579	0.780756003	0.146476789	-0.276355447	-0.195964382	-0.228910381	-0.190981342	-0.087906982	-0.158750261	-0.072693189	-0.140221207	-0.08136734	0.223189017	-0.154507533	-0.27463814	-0.30197492	-0.034806486	-0.154004241	-0.109000464	-0.065733775	-0.419012434	-0.147472371	-0.284416894	-0.307878682	-0.752475833	-0.22092192	-0.338860963	-0.113092705	-0.141624157	-0.045947268	NA	-0.049767662	-0.038416587
579	1	532	0	-0.062254758	-0.069083189	-0.084654111	-0.058460735	-0.073202907	-0.132272409	0.515258965	0.044268095	-0.406446159	-0.162882853	-0.663988394	-0.165732023	-0.188405376	0.053310199	0.496721164	0.123072317	0.036952345	-0.195964382	2.897183644	-0.190981342	-0.087906982	-0.158750261	-0.072693189	-0.140221207	-0.08136734	0.984516156	0.302212916	2.320358106	-0.30197492	-0.034806486	-0.154004241	-0.109000464	-0.065733775	0.639022008	0.108402977	-0.061845203	1.873211258	-0.566713758	-0.22092192	-0.246777713	-0.113092705	-0.141624157	-0.045947268	NA	-0.049767662	-0.038416587
580	1	438	0	-0.062254758	-0.069083189	-0.084654111	-0.058460735	-0.073202907	-0.274722572	-0.582103848	-0.479394908	-0.299869198	-0.162882853	-0.372913646	-0.165732023	-0.188405376	-0.446204085	0.853070347	-0.759203692	-0.276355447	-0.195964382	-0.750622647	-0.190981342	-0.087906982	-0.158750261	-0.072693189	-0.140221207	-0.08136734	-0.469526215	-0.154507533	-0.601168282	-0.30197492	-0.034806486	-0.154004241	-0.109000464	-0.065733775	-0.419012434	-0.147472371	-0.284416894	-0.602050529	1.958277118	-0.22092192	-0.338860963	-0.113092705	-0.141624157	-0.045947268	NA	-0.049767662	-0.038416587
581	1	503	0	-0.062254758	-0.069083189	-0.084654111	-0.058460735	-0.073202907	-0.084789021	-0.322270355	-0.381469232	-0.018194154	-0.162882853	0.470249404	-0.165732023	-0.188405376	-0.342040595	-0.068786726	-0.537033975	-0.211286202	-0.195964382	0.254012985	-0.190981342	-0.087906982	-0.158750261	-0.072693189	-0.140221207	-0.08136734	-0.277426879	-0.154507533	0.324834176	-0.30197492	-0.034806486	-0.154004241	-0.109000464	-0.065733775	-0.285979655	-0.147472371	0.253464692	0.102689306	0.358908463	-0.22092192	-0.313756891	-0.113092705	-0.141624157	-0.045947268	NA	-0.049767662	-0.038416587
582	1	475	0	-0.062254758	-0.069083189	-0.084654111	-0.058460735	-0.073202907	-0.274722572	-0.771495462	-0.102703351	-0.594570636	-0.162882853	-0.719885669	-0.165732023	-0.188405376	-0.102131594	1.023085099	-0.524678948	-0.276355447	-0.195964382	-0.750622647	-0.190981342	-0.087906982	-0.158750261	-0.072693189	-0.140221207	-0.08136734	-0.469526215	-0.154507533	-0.601168282	-0.30197492	-0.034806486	-0.154004241	-0.109000464	-0.065733775	-0.419012434	-0.147472371	-0.284416894	-0.307399681	-0.745806019	-0.22092192	-0.338860963	-0.113092705	-0.141624157	-0.045947268	NA	-0.049767662	-0.038416587
583	1	503	0	-0.062254758	-0.069083189	-0.084654111	-0.058460735	-0.073202907	-0.274722572	-0.416561838	-0.429969133	-0.361422916	-0.162882853	-0.048155378	-0.165732023	-0.188405376	-0.394032808	0.42904302	-0.570337675	-0.276355447	-0.195964382	0.620345934	-0.190981342	-0.087906982	-0.158750261	-0.072693189	-0.140221207	-0.08136734	-0.167688291	-0.154507533	0.77182489	-0.30197492	-0.034806486	-0.154004241	-0.109000464	-0.065733775	-0.419012434	-0.147472371	-0.284416894	-0.13725901	-0.169757059	-0.22092192	-0.338860963	-0.113092705	-0.141624157	-0.045947268	NA	-0.049767662	-0.038416587
584	1	475	0	-0.062254758	-0.069083189	-0.084654111	-0.058460735	-0.073202907	-0.274722572	-0.866077328	-0.450386863	-0.577657003	-0.162882853	-0.632402285	-0.165732023	-0.188405376	-0.422531113	1.067481986	-0.712753867	-0.276355447	-0.195964382	-0.750622647	-0.190981342	-0.087906982	-0.158750261	-0.072693189	-0.140221207	-0.08136734	-0.469526215	-0.154507533	-0.601168282	-0.30197492	-0.034806486	-0.154004241	-0.109000464	-0.065733775	-0.419012434	-0.147472371	-0.284416894	-0.45300346	-0.606014398	-0.22092192	-0.338860963	-0.113092705	-0.141624157	-0.045947268	NA	-0.049767662	-0.038416587
585	1	503	0	-0.062254758	-0.069083189	-0.084654111	-0.058460735	-0.073202907	-0.189252474	0.223802044	0.260733616	-0.323476442	-0.162882853	-0.362631315	-0.165732023	-0.188405376	0.334796364	0.378737219	-0.032989996	-0.237051758	-0.195964382	0.659234551	-0.190981342	-0.087906982	-0.158750261	-0.072693189	-0.140221207	-0.08136734	0.594134922	-0.154507533	0.298632165	-0.30197492	-0.034806486	-0.154004241	-0.109000464	-0.065733775	-0.377664408	-0.147472371	0.083581543	0.404066369	-0.209136844	-0.22092192	-0.328583866	-0.113092705	-0.141624157	-0.045947268	NA	-0.049767662	-0.038416587
586	1	475	0	-0.062254758	-0.069083189	-0.084654111	-0.058460735	-0.073202907	-0.274722572	-0.410385809	-0.30323359	-0.587805183	-0.162882853	-0.642684695	-0.165732023	-0.188405376	-0.35116258	0.897438346	-0.293660864	-0.276355447	-0.195964382	-0.750622647	-0.190981342	-0.087906982	-0.158750261	-0.072693189	-0.140221207	-0.08136734	-0.469526215	-0.154507533	-0.601168282	-0.30197492	-0.034806486	-0.154004241	-0.109000464	-0.065733775	-0.419012434	-0.147472371	-0.284416894	-0.313762119	-0.621187029	-0.22092192	-0.338860963	-0.113092705	-0.141624157	-0.045947268	NA	-0.049767662	-0.038416587
587	1	408	0	-0.062254758	-0.069083189	-0.084654111	-0.058460735	-0.073202907	-0.274722572	-0.622143707	-0.477456642	0.019674691	-0.162882853	0.415148382	-0.165732023	-0.188405376	-0.446022372	-0.049916026	-0.61171747	-0.276355447	-0.195964382	3.145358986	-0.190981342	-0.087906982	-0.158750261	-0.072693189	-0.140221207	-0.08136734	0.725758541	-0.154507533	2.276207699	2.717063395	-0.034806486	-0.154004241	-0.109000464	-0.065733775	-0.419012434	-0.147472371	-0.284416894	-0.602050529	0.801527636	-0.22092192	-0.338860963	-0.113092705	-0.141624157	-0.045947268	NA	-0.049767662	-0.038416587
588	1	487	0	-0.062254758	-0.069083189	-0.084654111	-0.058460735	-0.073202907	-0.274722572	-0.686208959	-0.477456642	0.036595851	-0.162882853	0.381870226	-0.165732023	-0.188405376	-0.446022372	0.04631975	-0.626052361	-0.276355447	-0.195964382	1.268901622	-0.190981342	-0.087906982	-0.158750261	-0.072693189	-0.140221207	-0.08136734	0.533659205	-0.154507533	0.865680805	0.584832902	-0.034806486	-0.154004241	-0.109000464	-0.065733775	-0.419012434	-0.147472371	-0.284416894	-0.602050529	0.519530229	-0.22092192	-0.338860963	-0.113092705	-0.141624157	-0.045947268	NA	-0.049767662	-0.038416587
589	1	503	0	-0.062254758	-0.069083189	-0.084654111	-0.058460735	-0.073202907	-0.274722572	-0.418636669	-0.429484566	-0.351653768	-0.162882853	-0.009293469	-0.165732023	-0.188405376	-0.394245339	0.39177506	-0.570740008	-0.276355447	-0.195964382	0.683251471	-0.190981342	-0.087906982	-0.158750261	-0.072693189	-0.140221207	-0.08136734	-0.135131075	-0.154507533	0.809526104	-0.30197492	-0.034806486	-0.154004241	-0.109000464	-0.065733775	-0.419012434	-0.147472371	-0.284416894	-0.134107045	-0.163038717	-0.22092192	-0.338860963	-0.113092705	-0.141624157	-0.045947268	NA	-0.049767662	-0.038416587
590	1	408	0	-0.062254758	-0.069083189	-0.084654111	-0.058460735	-0.073202907	-0.274722572	-0.919859624	-0.472126411	-0.393223712	-0.162882853	1.749271277	-0.165732023	-0.188405376	-0.443477359	-1.084465232	-0.755641459	-0.276355447	-0.195964382	-0.750622647	-0.190981342	-0.087906982	-0.158750261	-0.072693189	-0.140221207	-0.08136734	-0.469526215	-0.154507533	-0.601168282	-0.30197492	-0.034806486	-0.154004241	-0.109000464	-0.065733775	-0.419012434	-0.147472371	-0.284416894	-0.602050529	1.507009015	-0.22092192	-0.334456493	-0.113092705	-0.141624157	-0.045947268	NA	-0.049767662	-0.038416587
591	1	421	0	-0.062254758	-0.069083189	-0.084654111	-0.058460735	-0.073202907	-0.274722572	0.354484318	-0.405740811	-0.585099002	-0.162882853	-0.718661703	-0.165732023	-0.188405376	-0.386909213	0.916761749	-0.326642165	-0.276355447	-0.195964382	1.392571271	-0.190981342	-0.087906982	-0.158750261	-0.072693189	-0.140221207	-0.08136734	-0.081770148	-0.154507533	1.382220364	-0.30197492	-0.034806486	-0.154004241	-0.109000464	-0.065733775	-0.419012434	-0.147472371	-0.284416894	-0.144708094	-0.751542377	-0.22092192	-0.330052023	-0.113092705	-0.141624157	-0.045947268	NA	-0.049767662	-0.038416587
592	1	459	0	-0.062254758	-0.069083189	-0.084654111	-0.058460735	-0.073202907	-0.219972801	1.029556657	-0.430453699	-0.583745911	-0.162882853	-0.718933919	-0.165732023	-0.188405376	-0.422390719	0.37781024	0.850622471	-0.271135834	-0.195964382	3.567770877	-0.190981342	-0.087906982	-0.158750261	-0.072693189	-0.140221207	-0.08136734	6.878657159	0.513006969	0.871509905	-0.255300824	-0.034806486	-0.154004241	-0.109000464	-0.065733775	-0.374122161	-0.134678604	-0.284416894	-0.490265227	-0.746606725	-0.22092192	-0.338860963	-0.113092705	-0.141624157	-0.045947268	NA	-0.049767662	-0.038416587
593	1	487	0	-0.062254758	-0.069083189	-0.084654111	-0.058460735	-0.073202907	-0.265732485	0.663856206	1.142663782	0.337796718	-0.162882853	0.165594426	-0.165732023	-0.188405376	1.056640646	-0.246617278	0.166902299	-0.276265429	-0.195964382	-0.492222144	-0.190981342	-0.087906982	-0.158750261	-0.072693189	-0.140221207	-0.08136734	-0.199457435	-0.154507533	-0.417066554	-0.235372642	-0.034806486	-0.154004241	-0.109000464	-0.065733775	-0.419012434	-0.147472371	-0.28061783	1.025159836	0.735332348	-0.22092192	0.652099195	-0.113092705	-0.141624157	-0.045947268	NA	-0.049767662	-0.038416587
594	1	503	0	-0.062254758	-0.069083189	-0.084654111	-0.058460735	-0.073202907	-0.241484201	0.558305171	0.401396758	-0.035647271	-0.162882853	-0.095189627	-0.165732023	-0.188405376	0.286550185	0.109899042	-0.048728638	-0.209979001	-0.195964382	1.661599148	-0.190981342	-0.087906982	-0.158750261	-0.072693189	-0.140221207	-0.08136734	0.416414579	-0.154507533	1.673478858	-0.30197492	-0.034806486	-0.154004241	-0.109000464	-0.065733775	-0.266822881	-0.096297302	0.285923063	0.532382836	0.292577013	-0.22092192	-0.015866478	-0.113092705	-0.141624157	-0.045947268	NA	-0.049767662	-0.038416587
595	1	522	0	-0.062254758	-0.069083189	-0.084654111	-0.058460735	-0.073202907	-0.203497491	2.581959977	4.65732269	0.203076318	-0.162882853	-0.661305082	-0.165732023	-0.188405376	3.240982551	-1.166998379	3.381174449	-0.260117133	-0.195964382	0.967591137	-0.190981342	-0.087906982	-0.158750261	-0.072693189	-0.140221207	-0.08136734	1.973070424	-0.154507533	0.100362799	-0.30197492	-0.034806486	-0.154004241	-0.109000464	-0.065733775	-0.39024859	-0.019534697	-0.214863241	2.461566251	-0.614974709	-0.22092192	1.285469745	-0.113092705	-0.141624157	-0.045947268	NA	-0.049767662	-0.038416587
596	1	532	0	-0.062254758	-0.069083189	-0.084654111	-0.058460735	-0.073202907	-0.274722572	-0.603323266	-0.456135719	-0.596600272	-0.162882853	-0.719959582	-0.165732023	-0.188405376	-0.421792412	1.092519325	-0.676724979	-0.276355447	-0.195964382	0.504770167	-0.190981342	-0.087906982	-0.158750261	-0.072693189	-0.140221207	-0.08136734	-0.405493103	-0.154507533	0.675578037	-0.30197492	-0.034806486	-0.154004241	-0.109000464	-0.065733775	-0.419012434	-0.147472371	-0.284416894	-0.369230717	-0.750428833	-0.22092192	-0.338860963	-0.113092705	-0.141624157	-0.045947268	NA	-0.049767662	-0.038416587
597	1	486	0	-0.062254758	-0.069083189	-0.084654111	-0.058460735	-0.073202907	-0.274722572	-0.049064882	-0.253586955	0.476263683	-0.162882853	0.931553508	-0.165732023	-0.188405376	-0.331136428	-0.535629404	-0.429618803	-0.276355447	-0.195964382	0.773870997	-0.190981342	-0.087906982	-0.158750261	-0.072693189	-0.140221207	-0.08136734	-0.31300083	-0.154507533	0.64574635	6.115674076	-0.034806486	-0.154004241	-0.109000464	-0.065733775	-0.419012434	-0.147472371	-0.284416894	-0.290228371	3.929442385	-0.22092192	-0.205258699	-0.113092705	-0.141624157	-0.045947268	NA	-0.049767662	-0.038416587
598	1	503	0	-0.062254758	-0.069083189	-0.084654111	-0.058460735	-0.073202907	-0.274722572	-0.626404595	-0.474064677	0.22632321	-0.162882853	1.774833075	-0.165732023	-0.188405376	-0.440387069	-1.173492908	-0.593475672	-0.276355447	-0.195964382	-0.750622647	-0.190981342	-0.087906982	-0.158750261	-0.072693189	-0.140221207	-0.08136734	-0.469526215	-0.154507533	-0.601168282	-0.30197492	-0.034806486	-0.154004241	-0.109000464	-0.065733775	-0.419012434	-0.147472371	-0.284416894	-0.572633344	1.400140247	-0.22092192	-0.318306769	-0.113092705	-0.141624157	-0.045947268	NA	-0.049767662	-0.038416587
599	1	408	0	-0.062254758	-0.069083189	-0.084654111	-0.058460735	-0.073202907	-0.274722572	0.278906055	-0.383929135	-0.294184506	-0.162882853	-0.553509491	-0.165732023	-0.188405376	-0.375436964	0.821403617	-0.297706138	-0.276355447	-0.195964382	-0.750622647	-0.190981342	-0.087906982	-0.158750261	-0.072693189	-0.140221207	-0.08136734	-0.469526215	-0.154507533	-0.601168282	-0.30197492	-0.034806486	-0.154004241	-0.109000464	-0.065733775	-0.419012434	-0.147472371	-0.284416894	-0.454146141	0.117109658	-0.22092192	-0.319774925	-0.113092705	-0.141624157	-0.045947268	NA	-0.049767662	-0.038416587
600	1	421	0	-0.062254758	-0.069083189	-0.084654111	-0.058460735	-0.073202907	-0.269974233	0.181877362	-0.428030867	-0.596600272	-0.162882853	-0.720201031	-0.165732023	-0.188405376	-0.41202918	0.925398092	-0.21970865	-0.256985452	-0.195964382	-0.200875227	-0.190981342	-0.087906982	-0.158750261	-0.072693189	-0.140221207	-0.08136734	0.43210309	-0.154507533	-0.445357493	-0.30197492	-0.034806486	-0.154004241	-0.109000464	-0.065733775	-0.305754798	-0.147472371	-0.284416894	-0.315723264	-0.755625371	-0.22092192	-0.338860963	-0.113092705	-0.141624157	-0.045947268	NA	-0.049767662	-0.038416587
601	1	487	0	-0.062254758	-0.069083189	-0.084654111	-0.058460735	-0.073202907	-0.274722572	-0.830407645	-0.479394908	-0.564494126	-0.162882853	-0.211121261	-0.165732023	-0.188405376	-0.446204085	0.620832888	-0.548771546	-0.276355447	-0.195964382	-0.750622647	-0.190981342	-0.087906982	-0.158750261	-0.072693189	-0.140221207	-0.08136734	-0.469526215	-0.154507533	-0.601168282	-0.30197492	-0.034806486	-0.154004241	-0.109000464	-0.065733775	-0.419012434	-0.147472371	-0.284416894	-0.602050529	0.274867023	-0.22092192	-0.338860963	-0.113092705	-0.141624157	-0.045947268	NA	-0.049767662	-0.038416587
602	1	532	0	-0.062254758	-0.069083189	-0.084654111	-0.058460735	-0.073202907	-0.274722572	1.713903024	1.641166187	-0.536106597	-0.162882853	-0.717157653	-0.165732023	-0.188405376	1.530965541	-0.40367538	2.400020139	-0.275311072	-0.195964382	-0.750622647	-0.190981342	-0.087906982	-0.158750261	-0.072693189	-0.140221207	-0.08136734	-0.469526215	-0.154507533	-0.601168282	-0.30197492	-0.034806486	-0.154004241	-0.109000464	-0.065733775	-0.401035031	-0.147472371	-0.275143074	0.253672682	-0.73097316	-0.22092192	-0.293348104	-0.113092705	-0.141624157	-0.045947268	NA	-0.049767662	-0.038416587
603	1	2	0	-0.062254758	-0.069083189	-0.084654111	-0.058460735	-0.073202907	-0.141769087	-0.877517783	-0.478425775	-0.58239282	-0.162882853	-0.557409094	-0.165732023	-0.188405376	-0.446022372	0.886300529	-0.758823804	0.009046871	-0.195964382	1.344801831	-0.190981342	-0.087906982	-0.158750261	-0.072693189	-0.140221207	-0.08136734	0.240630081	0.021154177	1.683076706	-0.281230877	-0.034806486	-0.154004241	-0.109000464	-0.065733775	-0.04328472	-0.147472371	0.432665114	-0.598128237	-0.194823072	-0.22092192	-0.338860963	-0.113092705	-0.141624157	-0.045947268	NA	-0.049767662	-0.038416587
604	1	9	0	-0.062254758	-0.069083189	-0.084654111	-0.058460735	-0.073202907	-0.274722572	-1.024799729	-0.479394908	-0.585775547	-0.162882853	-0.696504236	-0.165732023	-0.188405376	-0.446204085	1.13340607	-0.806477537	-0.276355447	-0.195964382	0.305609643	-0.190981342	-0.087906982	-0.158750261	-0.072693189	-0.140221207	-0.08136734	-0.469526215	-0.154507533	0.429345267	-0.30197492	-0.034806486	-0.154004241	-0.109000464	-0.065733775	-0.419012434	-0.147472371	-0.284416894	-0.602050529	-0.548030062	-0.22092192	-0.338860963	-0.113092705	-0.141624157	-0.045947268	NA	-0.049767662	-0.038416587
605	1	4	0	-0.062254758	-0.069083189	-0.084654111	-0.058460735	-0.073202907	2.310757839	-0.686812997	-0.42373449	-0.558037188	3.713658169	-0.717484568	-0.165732023	7.405177599	-0.358390363	0.432022287	-0.648336985	2.238200681	-0.195964382	-0.750622647	-0.190981342	-0.087906982	-0.158750261	-0.072693189	-0.140221207	-0.08136734	-0.469526215	-0.154507533	-0.601168282	-0.30197492	-0.034806486	-0.154004241	-0.109000464	-0.065733775	4.075251399	0.133990511	-0.117488126	-0.300034099	-0.744489932	1.903525684	-0.338860963	0.327934158	0.234061795	-0.045947268	NA	-0.049767662	-0.038416587
606	1	1	0	-0.062254758	-0.069083189	-0.084654111	-0.058460735	-0.073202907	-0.222490846	0.139817538	0.133022656	-0.595923727	2.48263752	-0.72011044	2.1967553	-0.188405376	0.233899787	0.414390484	-0.171772914	-0.252693905	-0.195964382	-0.750622647	-0.190981342	-0.087906982	-0.158750261	-0.072693189	-0.140221207	-0.08136734	-0.469526215	-0.154507533	-0.601168282	-0.30197492	-0.034806486	-0.154004241	-0.109000464	-0.065733775	-0.3237322	0.018846605	-0.279779984	1.013110205	-0.753769465	1.689797211	-0.337392807	-0.059634904	3.364778058	-0.045947268	NA	-0.049767662	-0.038416587
608	1	9	0	-0.062254758	-0.069083189	-0.084654111	-0.058460735	-0.073202907	-0.274722572	-0.91993223	-0.479394908	-0.596600272	-0.162882853	-0.641338538	-0.165732023	-0.188405376	-0.446204085	1.079635939	-0.780185501	-0.163815712	-0.195964382	-0.750622647	-0.190981342	-0.087906982	-0.158750261	-0.072693189	-0.140221207	-0.08136734	-0.469526215	-0.154507533	-0.601168282	-0.30197492	-0.034806486	-0.154004241	-0.109000464	-0.065733775	0.350748019	-0.147472371	0.621622759	-0.602050529	-0.437152947	-0.22092192	-0.338860963	-0.113092705	-0.141624157	-0.045947268	NA	-0.049767662	-0.038416587
609	1	1	0	-0.062254758	-0.069083189	-0.084654111	-0.058460735	-0.073202907	6.773847811	-0.43349719	0.359412747	-0.33399249	0.09215274	-0.638296533	-0.165732023	8.893357512	1.057952885	-1.366505026	-0.188678401	6.883054575	-0.195964382	1.333180637	5.492852973	-0.087906982	-0.158750261	-0.072693189	-0.140221207	-0.08136734	0.787573231	8.136725234	0.083987468	-0.001186302	35.16233981	1.934870423	4.927569074	3.670037483	4.192456506	17.53126484	5.063078715	0.509677983	-0.700319357	-0.01219618	0.537976411	0.287840807	-0.016395507	-0.045947268	NA	-0.049767662	-0.038416587
610	1	9	0	-0.062254758	-0.069083189	-0.084654111	-0.058460735	-0.073202907	-0.274722572	-0.860869327	-0.479394908	-0.565479187	-0.162882853	-0.662501757	-0.165732023	-0.188405376	-0.445475863	1.084097601	-0.782135341	-0.276355447	-0.195964382	0.567511668	-0.190981342	-0.087906982	-0.158750261	-0.072693189	-0.140221207	-0.08136734	0.078312632	-0.154507533	1.539565753	0.09216189	-0.034806486	-0.154004241	-0.109000464	-0.065733775	-0.419012434	-0.147472371	-0.284416894	-0.562827616	-0.506496451	-0.22092192	-0.338860963	-0.113092705	-0.141624157	-0.045947268	NA	-0.049767662	-0.038416587
611	1	9	0	-0.062254758	-0.069083189	-0.084654111	-0.058460735	-0.073202907	-0.274722572	-0.777577655	-0.447371152	-0.596600272	-0.162882853	-0.711580514	-0.165732023	-0.188405376	-0.398870285	1.102999424	-0.757882711	-0.276355447	-0.195964382	0.849937724	-0.190981342	-0.087906982	-0.158750261	-0.072693189	-0.140221207	-0.08136734	0.055082041	-0.154507533	2.532101124	-0.30197492	-0.034806486	-0.154004241	-0.109000464	-0.065733775	-0.419012434	-0.147472371	-0.284416894	0.111806487	-0.62380849	-0.22092192	-0.338860963	-0.113092705	-0.141624157	-0.045947268	NA	-0.049767662	-0.038416587
612	1	9	0	-0.062254758	-0.069083189	-0.084654111	-0.058460735	-0.073202907	-0.274722572	-1.066939351	-0.479394908	-0.596600272	-0.162882853	-0.720201031	-0.165732023	-0.188405376	-0.446204085	1.133138161	-0.816331101	-0.276355447	-0.195964382	1.112402651	-0.190981342	-0.087906982	-0.158750261	-0.072693189	-0.140221207	-0.08136734	-0.469526215	-0.154507533	2.738844857	-0.30197492	-0.034806486	-0.154004241	-0.109000464	-0.065733775	-0.419012434	-0.147472371	-0.284416894	-0.602050529	-0.755625371	-0.22092192	-0.338860963	-0.113092705	-0.141624157	-0.045947268	NA	-0.049767662	-0.038416587
613	1	28	0	-0.062254758	-0.069083189	-0.084654111	-0.058460735	-0.073202907	-0.274722572	3.914317051	-0.386446809	-0.596600272	-0.162882853	-0.720201031	-0.165732023	-0.188405376	-0.414024032	-0.010550411	2.162563042	-0.276355447	-0.195964382	-0.750622647	-0.190981342	-0.087906982	-0.158750261	-0.072693189	-0.140221207	-0.08136734	-0.469526215	-0.154507533	-0.601168282	-0.30197492	-0.034806486	-0.154004241	-0.109000464	-0.065733775	-0.419012434	-0.147472371	-0.284416894	-0.42333039	-0.755625371	-0.22092192	-0.338860963	-0.113092705	-0.141624157	-0.045947268	NA	-0.049767662	-0.038416587
614	1	25	0	-0.062254758	-0.069083189	-0.084654111	-0.058460735	-0.073202907	1.616302477	-0.709262043	-0.432876531	-0.566155732	3.059940639	-0.718480606	-0.165732023	6.67982022	-0.36603846	0.41282875	-0.665587188	2.38944434	-0.195964382	-0.750622647	-0.190981342	-0.087906982	-0.158750261	-0.072693189	-0.140221207	-0.08136734	-0.469526215	-0.154507533	-0.601168282	-0.30197492	-0.034806486	-0.154004241	-0.109000464	-0.065733775	4.426192968	0.082815442	-0.177767959	-0.351023886	-0.749315289	1.918516917	-0.338860963	-0.046270453	0.108833144	-0.045947268	NA	-0.049767662	-0.038416587
615	1	25	0	-0.062254758	-0.069083189	-0.084654111	-0.058460735	-0.073202907	0.560985051	-0.729195808	-0.397987749	-0.593414512	0.296181215	-0.720095658	-0.165732023	3.134068234	-0.359130776	0.987589656	-0.69812385	0.121766597	-0.195964382	-0.293826438	-0.190981342	-0.087906982	-0.158750261	-0.072693189	-0.140221207	-0.08136734	-0.45885403	-0.154507533	-0.119937688	-0.30197492	-0.034806486	-0.154004241	-0.109000464	-0.065733775	0.648139809	1.490129856	-0.265869253	-0.194132234	-0.755625371	0.372641904	-0.33592465	-0.069309078	0.359290445	-0.045947268	NA	-0.049767662	-0.038416587
617	1	4	0	-0.062254758	-0.069083189	-0.084654111	-0.058460735	-0.073202907	0.698686875	-0.830980681	-0.465581027	-0.5787498	3.05021956	-0.717947717	-0.165732023	4.454415787	-0.434827372	0.872856628	-0.745674946	0.548996411	-0.195964382	0.578658129	-0.190981342	-0.087906982	-0.158750261	-0.072693189	-0.140221207	-0.08136734	-0.330787806	-0.013978165	0.686207428	-0.30197492	-0.034806486	-0.154004241	-0.109000464	-0.065733775	1.705367113	-0.019534697	-0.057378158	-0.556245541	-0.750428833	1.376166929	-0.330052023	0.341298608	-0.141624157	-0.045947268	NA	-0.049767662	-0.038416587
618	1	25	0	-0.062254758	-0.069083189	-0.084654111	-0.058460735	-0.073202907	-0.274722572	-0.548934206	-0.364552666	-0.596600272	-0.162882853	-0.720201031	-0.165732023	-0.188405376	-0.347310737	1.040342199	-0.636162922	-0.264640656	2.35711621	-0.051006764	-0.190981342	-0.087906982	1.739302837	-0.072693189	0.016471781	-0.08136734	-0.469526215	-0.154507533	0.149559622	-0.30197492	-0.034806486	-0.154004241	-0.109000464	-0.065733775	-0.332720902	-0.147472371	-0.284416894	-0.174770792	-0.755625371	-0.22092192	-0.338860963	-0.113092705	-0.141624157	-0.045947268	NA	-0.049767662	-0.038416587
619	1	26	0	-0.062254758	-0.069083189	-0.084654111	-0.058460735	-0.073202907	-0.004067262	-0.684049927	-0.198830949	-0.589834819	0.441786293	-0.718759954	-0.165732023	2.409663731	0.14293868	0.873592885	-0.583519213	-0.009603758	-0.195964382	0.62705328	-0.190981342	-0.087906982	-0.158750261	-0.072693189	-0.140221207	-0.08136734	0.729315936	-0.154507533	-0.278806908	-0.30197492	-0.034806486	-0.154004241	-0.109000464	-0.065733775	0.678733712	0.197959348	-0.245394731	0.988606748	-0.742913652	2.361001998	-0.33152018	0.261111906	5.055364841	-0.045947268	NA	-0.049767662	-0.038416587
620	1	25	0	-0.062254758	-0.069083189	-0.084654111	-0.058460735	-0.073202907	1.758840026	-0.914005313	-0.472610978	-0.579686639	2.846537151	-0.718510789	-0.165732023	7.127633794	-0.441943868	0.391193894	-0.752096635	2.655756998	-0.195964382	-0.750622647	-0.190981342	-0.087906982	-0.158750261	-0.072693189	-0.140221207	-0.08136734	-0.469526215	-0.154507533	-0.601168282	-0.30197492	-0.034806486	-0.154004241	-0.109000464	-0.065733775	4.436348514	-0.029454887	-0.098940485	-0.553746789	-0.750800014	1.261878522	-0.338860963	0.234383005	0.108833144	-0.045947268	NA	-0.049767662	-0.038416587
621	1	25	0	-0.062254758	-0.069083189	-0.084654111	-0.058460735	-0.073202907	1.311926774	-0.980889086	-0.478425775	-0.596600272	-0.162882853	-0.720201031	-0.165732023	-0.188405376	-0.446022372	-0.759228397	-0.723875924	7.775982815	-0.195964382	-0.639711977	-0.190981342	-0.087906982	-0.158750261	-0.072693189	-0.140221207	-0.08136734	-0.469526215	-0.154507533	-0.498412679	-0.30197492	-0.034806486	-0.154004241	-0.109000464	-0.065733775	4.242709113	-0.121884837	-0.284416894	-0.602050529	-0.755625371	-0.22092192	-0.338860963	-0.113092705	-0.141624157	-0.045947268	NA	-0.049767662	-0.038416587
622	1	26	0	-0.062254758	-0.069083189	-0.084654111	-0.058460735	-0.073202907	-0.047055779	-0.706225045	-0.24366859	-0.590490368	0.194166977	-0.718012737	-0.165732023	2.583265473	0.054848278	0.939318779	-0.634440939	-0.121069681	-0.195964382	0.378453279	-0.190981342	-0.087906982	-0.158750261	-0.072693189	-0.140221207	-0.08136734	0.405329417	-0.154507533	-0.329659905	-0.30197492	-0.034806486	-0.154004241	-0.109000464	-0.065733775	0.28180746	-0.045122232	-0.214863241	0.638271749	-0.734468037	2.32765878	-0.332988336	0.294010164	4.241378612	-0.045947268	NA	-0.049767662	-0.038416587
623	1	26	0	-0.062254758	-0.069083189	-0.084654111	-0.058460735	-0.073202907	-0.274722572	-1.045874299	-0.479394908	-0.596600272	-0.162882853	-0.720201031	-0.165732023	-0.188405376	-0.446204085	1.190771791	-0.811233881	-0.276355447	-0.195964382	-0.750622647	-0.190981342	-0.087906982	-0.158750261	-0.072693189	-0.140221207	-0.08136734	-0.469526215	-0.154507533	-0.601168282	-0.30197492	-0.034806486	-0.154004241	-0.109000464	-0.065733775	-0.419012434	-0.147472371	-0.284416894	-0.602050529	-0.755625371	-0.22092192	-0.338860963	-0.113092705	-0.141624157	-0.045947268	NA	-0.049767662	-0.038416587
624	1	26	0	-0.062254758	-0.069083189	-0.084654111	-0.058460735	-0.073202907	-0.274722572	-0.879542689	-0.449727581	-0.596600272	-0.162882853	-0.720201031	-0.165732023	-0.188405376	-0.32832494	1.133062425	-0.75219874	-0.276355447	-0.195964382	-0.247906396	-0.190981342	-0.087906982	-0.158750261	-0.072693189	-0.140221207	-0.08136734	-0.451739239	-0.154507533	-0.285226666	-0.30197492	-0.034806486	-0.154004241	-0.109000464	-0.065733775	-0.419012434	-0.147472371	-0.284416894	-0.283104422	-0.755625371	-0.22092192	-0.338860963	-0.113092705	-0.141624157	-0.045947268	NA	-0.049767662	-0.038416587
626	1	26	0	-0.062254758	-0.069083189	-0.084654111	-0.058460735	-0.073202907	2.499895135	-0.797808691	-0.468734446	-0.558037188	3.2545941	-0.717484568	-0.165732023	4.788198208	-0.439114619	-0.268559475	-0.646028697	5.354410626	-0.195964382	-0.750622647	-0.190981342	-0.087906982	-0.158750261	-0.072693189	-0.140221207	-0.08136734	-0.469526215	-0.154507533	-0.601168282	-0.30197492	-0.034806486	-0.154004241	-0.109000464	-0.065733775	4.758279786	0.095609209	-0.117488126	-0.523604703	-0.744489932	1.748791059	-0.338860963	0.327934158	0.046218818	-0.045947268	NA	-0.049767662	-0.038416587
627	1	25	0	-0.062254758	-0.069083189	-0.084654111	-0.058460735	-0.073202907	1.510000921	-0.813208839	-0.456525142	-0.596600272	1.951260911	-0.720201031	0.039543028	-0.188405376	-0.419311569	0.573631635	-0.613432982	1.236993024	-0.195964382	3.576452482	-0.190981342	-0.087906982	-0.158750261	-0.072693189	-0.140221207	-0.08136734	0.884206758	0.05628652	3.35544719	-0.30197492	-0.034806486	-0.154004241	-0.109000464	-0.065733775	1.019369541	0.031640372	-0.284416894	-0.423586275	-0.755625371	-0.02219295	-0.338860963	-0.113092705	0.484519095	-0.045947268	NA	-0.049767662	-0.038416587
628	1	26	0	-0.062254758	-0.069083189	-0.084654111	-0.058460735	-0.073202907	-0.099034038	-0.859360939	-0.440145028	-0.596600272	-0.162882853	-0.720201031	-0.165732023	-0.188405376	-0.37533677	0.97376625	-0.742453295	0.152022684	-0.195964382	1.650470169	-0.190981342	-0.087906982	-0.158750261	-0.072693189	-0.140221207	-0.08136734	-0.405493103	0.829198049	1.818227334	-0.30197492	-0.034806486	-0.154004241	-0.109000464	-0.065733775	0.892163895	-0.147472371	-0.284416894	-0.451779662	-0.755625371	-0.22092192	-0.338860963	-0.113092705	-0.141624157	-0.045947268	NA	-0.049767662	-0.038416587
629	1	26	0	-0.062254758	-0.069083189	-0.084654111	-0.058460735	-0.073202907	6.819604736	-0.638841662	-0.422700636	-0.547212463	3.873605904	-0.714919024	0.484880149	2.731671854	-0.390760736	-0.579452116	-0.34908248	5.504343456	-0.195964382	0.965356255	-0.190981342	-0.087906982	-0.158750261	-0.072693189	-0.140221207	-0.08136734	-0.364797383	5.817990646	0.833032769	-0.30197492	-0.034806486	-0.154004241	-0.109000464	-0.065733775	4.268371458	0.914410323	-0.080392844	-0.382402216	-0.734468037	0.465992606	-0.338860963	-0.006177102	1.924648577	-0.045947268	NA	-0.049767662	-0.038416587
630	1	26	0	-0.062254758	-0.069083189	-0.084654111	-0.058460735	-0.073202907	2.242756539	-0.749929654	-0.442326619	-0.558037188	3.688154609	-0.717484568	-0.165732023	7.181842213	-0.370755838	0.452537886	-0.676899	2.218056626	-0.195964382	-0.750622647	-0.190981342	-0.087906982	-0.158750261	-0.072693189	-0.140221207	-0.08136734	-0.469526215	-0.154507533	-0.601168282	-0.30197492	-0.034806486	-0.154004241	-0.109000464	-0.065733775	4.11497851	0.133990511	-0.117488126	-0.366297625	-0.744489932	1.918516917	-0.338860963	0.327934158	0.234061795	-0.045947268	NA	-0.049767662	-0.038416587
632	1	26	0	-0.062254758	-0.069083189	-0.084654111	-0.058460735	-0.073202907	1.577129546	-0.908922682	-0.478425775	-0.596600272	-0.162882853	-0.720201031	-0.165732023	-0.188405376	-0.446022372	-0.888233365	-0.703632787	8.229868307	-0.195964382	-0.229926972	-0.190981342	-0.087906982	-0.158750261	-0.072693189	-0.140221207	-0.08136734	-0.45885403	3.955976508	-0.254522554	-0.30197492	-0.034806486	-0.154004241	-0.109000464	-0.065733775	4.06987956	-0.121884837	-0.284416894	-0.602050529	-0.755625371	-0.22092192	-0.338860963	-0.113092705	-0.141624157	-0.045947268	NA	-0.049767662	-0.038416587
633	1	26	0	-0.062254758	-0.069083189	-0.084654111	-0.058460735	-0.073202907	2.3225745	-0.816854446	-0.470672712	-0.561976951	2.442918794	-0.717772661	-0.165732023	4.083666965	-0.442563861	-0.342078707	-0.65614578	5.716110797	-0.195964382	-0.750622647	-0.190981342	-0.087906982	-0.158750261	-0.072693189	-0.140221207	-0.08136734	-0.469526215	-0.154507533	-0.601168282	-0.30197492	-0.034806486	-0.154004241	-0.109000464	-0.065733775	4.587002064	-0.039315557	-0.145073376	-0.564788761	-0.744489932	1.657609742	-0.338860963	0.327934158	0.046218818	-0.045947268	NA	-0.049767662	-0.038416587
634	1	26	0	-0.062254758	-0.069083189	-0.084654111	-0.058460735	-0.073202907	2.044523147	-0.904053055	-0.478425775	-0.596600272	0.484307261	-0.720170859	-0.165732023	1.229591671	-0.446022372	-0.666197695	-0.673693582	7.250427854	-0.195964382	-0.750622647	-0.190981342	-0.087906982	-0.158750261	-0.072693189	-0.140221207	-0.08136734	-0.469526215	-0.154507533	-0.601168282	-0.30197492	-0.034806486	-0.154004241	-0.109000464	-0.065733775	3.771643065	-0.121884837	-0.270506164	-0.602050529	-0.75525419	0.424783344	-0.338860963	-0.113092705	-0.141624157	-0.045947268	NA	-0.049767662	-0.038416587
636	1	26	0	-0.062254758	-0.069083189	-0.084654111	-0.058460735	-0.073202907	1.343991086	-0.968310494	-0.478425775	-0.596600272	-0.162882853	-0.720201031	-0.165732023	-0.188405376	-0.446022372	-0.811727858	-0.719262485	8.0033424	-0.195964382	-0.743402905	-0.190981342	-0.087906982	-0.158750261	-0.072693189	-0.140221207	-0.08136734	-0.469526215	-0.154507533	-0.56997012	-0.30197492	-0.034806486	-0.154004241	-0.109000464	-0.065733775	4.219606003	-0.121884837	-0.284416894	-0.602050529	-0.755625371	-0.22092192	-0.338860963	-0.113092705	-0.141624157	-0.045947268	NA	-0.049767662	-0.038416587
637	1	26	0	-0.062254758	-0.069083189	-0.084654111	-0.058460735	-0.073202907	-0.274722572	0.438549943	-0.105211541	-0.596600272	-0.162882853	-0.720201031	-0.165732023	-0.188405376	-0.240104554	0.744179316	0.096442723	-0.276355447	3.022015078	-0.750622647	-0.190981342	-0.087906982	3.569259974	-0.072693189	0.173357073	-0.08136734	-0.469526215	-0.154507533	-0.601168282	-0.30197492	-0.034806486	-0.154004241	-0.109000464	-0.065733775	-0.419012434	-0.147472371	-0.284416894	0.08407002	-0.755625371	-0.22092192	-0.338860963	-0.113092705	-0.141624157	-0.045947268	NA	-0.049767662	-0.038416587
638	1	26	0	-0.062254758	-0.069083189	-0.084654111	-0.058460735	-0.073202907	-0.023060617	-0.926902193	-0.427546301	-0.555331007	-0.162882853	-0.701185798	-0.165732023	-0.188405376	-0.282822175	1.107511642	-0.766721152	-0.178345622	-0.195964382	-0.750622647	-0.190981342	-0.087906982	-0.158750261	-0.072693189	-0.140221207	-0.08136734	-0.469526215	-0.154507533	-0.601168282	-0.30197492	-0.034806486	-0.154004241	-0.109000464	-0.065733775	0.041209072	-0.134678604	-0.265869253	-0.337309674	-0.703288807	-0.22092192	-0.27719838	-0.113092705	-0.141624157	-0.045947268	NA	-0.049767662	-0.038416587
639	1	51	0	-0.062254758	-0.069083189	-0.084654111	-0.058460735	-0.073202907	0.513501663	-0.763620516	-0.214169713	-0.595247182	0.296181215	-0.718872984	-0.165732023	4.531446008	-0.151684032	0.768967376	-0.563443669	0.43709102	3.449660968	-0.750622647	-0.190981342	-0.087906982	1.850981609	-0.072693189	1.850676148	-0.08136734	-0.469526215	-0.154507533	-0.601168282	-0.30197492	-0.034806486	-0.154004241	-0.109000464	-0.065733775	1.32118749	0.121196744	-0.214863241	0.058855555	-0.742634025	2.650733493	-0.338860963	0.0740096	4.116149961	-0.045947268	NA	-0.049767662	-0.038416587
641	1	51	0	-0.062254758	-0.069083189	-0.084654111	-0.058460735	-0.073202907	0.594223422	-0.671153339	-0.177221906	-0.595247182	0.653231046	-0.719114448	-0.165732023	4.611386656	-0.132303808	0.689489529	-0.442871063	0.499629849	4.254943646	-0.750622647	-0.190981342	-0.087906982	2.572984526	-0.072693189	2.150621242	-0.08136734	-0.469526215	-0.154507533	-0.601168282	-0.30197492	-0.034806486	-0.154004241	-0.109000464	-0.065733775	1.364078674	0.121196744	-0.214863241	0.000205713	-0.746345839	2.272924949	-0.338860963	-0.006177102	2.663169425	-0.045947268	NA	-0.049767662	-0.038416587
642	1	51	0	-0.062254758	-0.069083189	-0.084654111	-0.058460735	-0.073202907	2.640201217	-0.893602261	-0.478425775	-0.596600272	-0.162882853	-0.720201031	-0.165732023	-0.188405376	-0.446022372	-0.871680465	-0.404073095	7.722640495	-0.195964382	-0.750622647	-0.190981342	-0.087906982	-0.158750261	-0.072693189	-0.140221207	-0.08136734	-0.469526215	-0.154507533	-0.601168282	-0.30197492	-0.034806486	-0.154004241	-0.109000464	-0.065733775	3.059768132	-0.121884837	-0.284416894	-0.602050529	-0.755625371	-0.22092192	-0.338860963	-0.113092705	-0.141624157	-0.045947268	NA	-0.049767662	-0.038416587
643	1	51	0	-0.062254758	-0.069083189	-0.084654111	-0.058460735	-0.073202907	2.180551449	-0.964536364	-0.478425775	-0.596600272	-0.162882853	-0.720201031	-0.165732023	-0.188405376	-0.446022372	-0.805478618	-0.667228738	7.889788574	-0.195964382	-0.750622647	-0.190981342	-0.087906982	-0.158750261	-0.072693189	-0.140221207	-0.08136734	-0.469526215	-0.154507533	-0.601168282	-0.30197492	-0.034806486	-0.154004241	-0.109000464	-0.065733775	3.379709363	-0.121884837	-0.284416894	-0.602050529	-0.755625371	-0.22092192	-0.338860963	-0.113092705	-0.141624157	-0.045947268	NA	-0.049767662	-0.038416587
647	1	51	0	-0.062254758	-0.069083189	-0.084654111	-0.058460735	-0.073202907	0.323574935	-0.942902358	-0.479394908	-0.596600272	-0.162882853	-0.720201031	-0.165732023	-0.037312697	-0.446204085	0.928067518	-0.543948501	0.370620436	-0.195964382	-0.750622647	-0.190981342	-0.087906982	-0.158750261	-0.072693189	-0.140221207	-0.08136734	-0.469526215	-0.154507533	-0.601168282	-0.30197492	-0.034806486	-0.154004241	-0.109000464	-0.065733775	0.601515118	-0.147472371	-0.284416894	-0.602050529	-0.755625371	-0.22092192	-0.338860963	-0.113092705	-0.141624157	-0.045947268	NA	-0.049767662	-0.038416587
652	1	51	0	-0.062254758	-0.069083189	-0.084654111	-0.058460735	-0.073202907	2.171559913	-0.968455538	-0.478425775	-0.596600272	-0.162882853	-0.720201031	-0.165732023	-0.188405376	-0.446022372	-1.029264939	-0.683156989	8.859616618	-0.195964382	-0.750622647	-0.190981342	-0.087906982	-0.158750261	-0.072693189	-0.140221207	-0.08136734	-0.469526215	-0.154507533	-0.601168282	-0.30197492	-0.034806486	-0.154004241	-0.109000464	-0.065733775	3.716241896	-0.121884837	-0.284416894	-0.602050529	-0.755625371	-0.22092192	-0.338860963	-0.113092705	-0.141624157	-0.045947268	NA	-0.049767662	-0.038416587
659	1	51	0	-0.062254758	-0.069083189	-0.084654111	-0.058460735	-0.073202907	2.549170069	-0.90252112	-0.478425775	-0.596600272	-0.162882853	-0.720201031	-0.165732023	-0.188405376	-0.446022372	-0.867782666	-0.41329071	7.721843071	-0.195964382	-0.750622647	-0.190981342	-0.087906982	-0.158750261	-0.072693189	-0.140221207	-0.08136734	-0.469526215	-0.154507533	-0.601168282	-0.30197492	-0.034806486	-0.154004241	-0.109000464	-0.065733775	3.062323464	-0.121884837	-0.284416894	-0.602050529	-0.755625371	-0.22092192	-0.338860963	-0.113092705	-0.141624157	-0.045947268	NA	-0.049767662	-0.038416587
660	1	32	0	-0.062254758	-0.069083189	-0.084654111	-0.058460735	-0.073202907	0.968031394	-0.835428379	-0.442917496	-0.591864455	1.418337826	-0.719265359	1.621730052	1.264964732	-0.40035796	0.355696813	-0.649239288	1.25148649	-0.195964382	1.544304024	-0.190981342	-0.087906982	-0.158750261	-0.072693189	-0.140221207	-0.08136734	-0.366361757	0.27463772	1.561236377	-0.30197492	-0.034806486	-0.154004241	-0.109000464	-0.065733775	0.980099439	0.619617024	-0.210226331	-0.382740956	-0.748944108	-0.015548071	-0.338860963	-0.099728255	1.548962626	-0.045947268	NA	-0.049767662	-0.038416587
661	1	32	0	-0.062254758	-0.069083189	-0.084654111	-0.058460735	-0.073202907	0.928073589	-0.840310408	-0.447511043	-0.591864455	1.443841386	-0.719265359	2.149018927	1.119604624	-0.400027086	0.263696401	-0.650039624	1.259614547	-0.195964382	1.553230712	-0.190981342	-0.087906982	-0.158750261	-0.072693189	-0.140221207	-0.08136734	-0.366361757	-0.119375191	1.588680552	-0.30197492	-0.034806486	-0.154004241	-0.109000464	-0.065733775	0.989615912	0.583794129	-0.210226331	-0.416934059	-0.748944108	0.023361961	-0.338860963	-0.099728255	1.518084935	-0.045947268	NA	-0.049767662	-0.038416587
692	1	183	0	-0.062254758	-0.069083189	-0.084654111	-0.058460735	-0.073202907	-0.274722572	-0.806205912	-0.444996535	-0.596600272	-0.162882853	-0.720201031	-0.165732023	-0.188405376	-0.412777127	1.111962617	-0.710918058	-0.276355447	-0.195964382	0.291527909	-0.190981342	-0.087906982	-0.158750261	-0.072693189	-0.140221207	-0.08136734	-0.422457086	-0.154507533	0.484494258	-0.30197492	-0.034806486	-0.154004241	-0.109000464	-0.065733775	-0.419012434	-0.147472371	-0.284416894	-0.429469712	-0.755625371	-0.22092192	-0.338860963	-0.113092705	-0.141624157	-0.045947268	NA	-0.049767662	-0.038416587
694	1	182	0	-0.062254758	-0.069083189	-0.084654111	-0.058460735	-0.073202907	-0.274722572	-0.627306339	-0.446928957	-0.391027627	-0.162882853	-0.533353488	-0.165732023	-0.188405376	-0.41202918	0.898308905	-0.685865823	-0.276355447	-0.195964382	1.322658807	-0.190981342	-0.087906982	-0.158750261	-0.072693189	-0.140221207	-0.08136734	-0.088884938	-0.154507533	1.456868046	-0.120464547	-0.034806486	-0.154004241	-0.109000464	-0.065733775	-0.419012434	-0.147472371	-0.284416894	-0.356907323	-0.399842973	-0.22092192	-0.338860963	-0.113092705	-0.141624157	-0.045947268	NA	-0.049767662	-0.038416587
708	1	273	0	-0.062254758	-0.069083189	-0.084654111	-0.058460735	-0.073202907	-0.274722572	-0.120176835	-0.458073985	-0.596600272	-0.162882853	-0.720201031	-0.165732023	-0.188405376	-0.427298804	0.865586294	-0.316252385	-0.276355447	-0.195964382	3.094276991	-0.190981342	-0.087906982	-0.158750261	-0.072693189	-0.140221207	-0.08136734	5.046772685	-0.154507533	1.30230184	-0.30197492	-0.034806486	-0.154004241	-0.109000464	-0.065733775	-0.419012434	-0.147472371	-0.284416894	-0.392207944	-0.755625371	-0.22092192	-0.338860963	-0.113092705	-0.141624157	-0.045947268	NA	-0.049767662	-0.038416587
709	1	273	0	-0.062254758	-0.069083189	-0.084654111	-0.058460735	-0.073202907	-0.274722572	1.383603489	-0.1444907	-0.525850233	-0.162882853	-0.716344025	-0.165732023	-0.188405376	-0.230196112	0.390210087	1.008845148	-0.276355447	-0.195964382	0.250015147	-0.190981342	-0.087906982	-0.158750261	-0.072693189	-0.140221207	-0.08136734	0.199369193	-0.154507533	0.059564411	-0.30197492	-0.034806486	-0.154004241	-0.109000464	-0.065733775	-0.419012434	-0.147472371	-0.284416894	-0.149025884	-0.728900317	-0.22092192	-0.283071007	-0.113092705	-0.141624157	-0.045947268	NA	-0.049767662	-0.038416587
710	1	186	0	-0.062254758	-0.069083189	-0.084654111	-0.058460735	-0.073202907	0.223852998	0.76074984	-0.371213428	-0.311315746	-0.162882853	-0.621077203	-0.165732023	-0.188405376	-0.392591155	0.743519002	0.014617841	-0.207029322	-0.195964382	-0.750622647	-0.190981342	-0.087906982	-0.158750261	-0.072693189	-0.140221207	-0.08136734	-0.469526215	-0.154507533	-0.601168282	-0.30197492	-0.034806486	-0.154004241	-0.109000464	-0.065733775	-0.187749266	0.185165581	0.128546244	-0.537332722	-0.623348667	-0.22092192	-0.263984969	-0.113092705	-0.141624157	-0.045947268	NA	-0.049767662	-0.038416587
711	1	186	0	-0.062254758	-0.069083189	-0.084654111	-0.058460735	-0.073202907	-0.274722572	0.326554051	-0.474549244	-0.595923727	-0.162882853	-0.720170859	-0.165732023	-0.188405376	-0.445475863	0.896239505	-0.079510131	-0.276355447	-0.195964382	-0.750622647	-0.190981342	-0.087906982	-0.158750261	-0.072693189	-0.140221207	-0.08136734	-0.469526215	-0.154507533	-0.601168282	-0.30197492	-0.034806486	-0.154004241	-0.109000464	-0.065733775	-0.419012434	-0.147472371	-0.284416894	-0.602050529	-0.754511827	-0.22092192	-0.338860963	-0.113092705	-0.141624157	-0.045947268	NA	-0.049767662	-0.038416587
712	1	186	0	-0.062254758	-0.069083189	-0.084654111	-0.058460735	-0.073202907	-0.274722572	2.310152998	-0.462919649	-0.596600272	-0.162882853	-0.720201031	-0.165732023	-0.188405376	-0.437296801	0.249676402	1.524524662	-0.276355447	-0.195964382	-0.750622647	-0.190981342	-0.087906982	-0.158750261	-0.072693189	-0.140221207	-0.08136734	-0.469526215	-0.154507533	-0.601168282	-0.30197492	-0.034806486	-0.154004241	-0.109000464	-0.065733775	-0.419012434	-0.147472371	-0.284416894	-0.562827616	-0.755625371	-0.22092192	-0.338860963	-0.113092705	-0.141624157	-0.045947268	NA	-0.049767662	-0.038416587
716	1	273	0	-0.062254758	-0.069083189	-0.084654111	-0.058460735	-0.073202907	-0.274722572	-0.400801459	-0.451290055	-0.594570636	-0.162882853	-0.719778469	-0.165732023	-0.188405376	-0.416210138	1.043604017	-0.56860324	-0.276355447	-0.195964382	0.642240746	-0.190981342	-0.087906982	-0.158750261	-0.072693189	-0.140221207	-0.08136734	-0.164971966	-0.154507533	0.679444669	-0.30197492	-0.034806486	-0.154004241	-0.109000464	-0.065733775	-0.419012434	-0.147472371	-0.284416894	-0.300034099	-0.744861113	-0.22092192	-0.338860963	-0.113092705	-0.141624157	-0.045947268	NA	-0.049767662	-0.038416587
724	1	185	0	-0.062254758	-0.069083189	-0.084654111	-0.058460735	-0.073202907	-0.246232539	-0.545489501	-0.43578393	-0.596600272	-0.162882853	-0.720201031	-0.165732023	-0.188405376	-0.284861382	1.054717446	-0.701467816	-0.201543211	-0.195964382	0.800741172	-0.190981342	-0.087906982	-0.158750261	-0.072693189	-0.140221207	-0.08136734	-0.369919152	-0.154507533	2.476788024	-0.30197492	-0.034806486	-0.154004241	-0.109000464	-0.065733775	0.246151461	-0.147472371	-0.284416894	1.518850581	-0.755625371	-0.22092192	-0.338860963	-0.113092705	-0.141624157	-0.045947268	NA	-0.049767662	-0.038416587
725	1	185	0	-0.062254758	-0.069083189	-0.084654111	-0.058460735	-0.073202907	-0.274722572	0.707345588	0.338917878	-0.596600272	-0.162882853	-0.720201031	-0.165732023	-0.188405376	-0.019191418	0.761545208	-0.168258124	-0.276355447	-0.195964382	2.5539979	-0.190981342	-0.087906982	-0.158750261	-0.072693189	-0.140221207	-0.08136734	4.794683206	-0.154507533	4.158208655	-0.30197492	-0.034806486	-0.154004241	-0.109000464	-0.065733775	-0.419012434	-0.147472371	-0.284416894	2.34533544	-0.755625371	-0.22092192	-0.338860963	-0.113092705	-0.141624157	-0.045947268	NA	-0.049767662	-0.038416587
726	1	185	0	-0.062254758	-0.069083189	-0.084654111	-0.058460735	-0.073202907	-0.274722572	0.038517346	-0.290414003	-0.596600272	-0.162882853	-0.720201031	-0.165732023	-0.188405376	-0.379853852	0.894071132	-0.346720793	-0.276355447	-0.195964382	2.363482829	-0.190981342	-0.087906982	-0.158750261	-0.072693189	-0.140221207	-0.08136734	4.159699079	-0.154507533	3.918755773	-0.30197492	-0.034806486	-0.154004241	-0.109000464	-0.065733775	-0.419012434	-0.147472371	-0.284416894	-0.076463495	-0.755625371	-0.22092192	-0.338860963	-0.113092705	-0.141624157	-0.045947268	NA	-0.049767662	-0.038416587
727	1	185	0	-0.062254758	-0.069083189	-0.084654111	-0.058460735	-0.073202907	-0.274722572	-0.490608234	-0.463888782	-0.596600272	-0.162882853	-0.720201031	-0.165732023	-0.188405376	-0.43511542	1.027286024	-0.610652145	-0.276355447	-0.195964382	1.781078864	-0.190981342	-0.087906982	-0.158750261	-0.072693189	-0.140221207	-0.08136734	2.320354983	-0.154507533	3.375652834	-0.30197492	-0.034806486	-0.154004241	-0.109000464	-0.065733775	-0.419012434	-0.147472371	-0.284416894	-0.390246799	-0.755625371	-0.22092192	-0.338860963	-0.113092705	-0.141624157	-0.045947268	NA	-0.049767662	-0.038416587
729	1	185	0	-0.062254758	-0.069083189	-0.084654111	-0.058460735	-0.073202907	-0.274722572	0.260691167	-0.219449426	-0.596600272	-0.162882853	-0.720201031	-0.165732023	-0.188405376	-0.334900062	0.854313715	-0.279557903	-0.276355447	-0.195964382	2.548509925	-0.190981342	-0.087906982	-0.158750261	-0.072693189	-0.140221207	-0.08136734	4.901659662	-0.154507533	3.975466514	-0.30197492	-0.034806486	-0.154004241	-0.109000464	-0.065733775	-0.419012434	-0.147472371	-0.284416894	0.340998722	-0.755625371	-0.22092192	-0.338860963	-0.113092705	-0.141624157	-0.045947268	NA	-0.049767662	-0.038416587
731	1	185	0	-0.062254758	-0.069083189	-0.084654111	-0.058460735	-0.073202907	-0.246232539	-0.724265733	-0.479394908	-0.596600272	-0.162882853	-0.720201031	-0.165732023	-0.188405376	-0.446204085	1.036397276	-0.773220988	-0.201543211	-0.195964382	0.582788491	2.959265337	-0.087906982	-0.158750261	-0.072693189	-0.140221207	-0.08136734	-0.248967718	-0.154507533	2.181098114	-0.30197492	-0.034806486	5.922866781	-0.109000464	-0.065733775	0.246151461	-0.147472371	-0.284416894	-0.602050529	-0.755625371	-0.22092192	-0.338860963	-0.113092705	-0.141624157	-0.045947268	NA	-0.049767662	-0.038416587
732	1	185	0	-0.062254758	-0.069083189	-0.084654111	-0.058460735	-0.073202907	-0.246232539	-0.70721087	-0.479394908	-0.596600272	-0.162882853	-0.720201031	-0.165732023	-0.188405376	-0.446204085	0.981950119	-0.770963657	-0.205749767	-0.195964382	1.14456439	4.423663986	-0.087906982	-0.158750261	-0.072693189	-0.140221207	-0.08136734	-0.248967718	-0.154507533	3.461256365	-0.30197492	-0.034806486	8.902890632	-0.109000464	-0.065733775	0.128870593	-0.147472371	-0.284416894	-0.602050529	-0.755625371	-0.22092192	-0.338860963	-0.113092705	-0.141624157	-0.045947268	NA	-0.049767662	-0.038416587
733	1	185	0	-0.062254758	-0.069083189	-0.084654111	-0.058460735	-0.073202907	-0.274722572	-0.681054886	-0.479394908	-0.596600272	-0.162882853	-0.720201031	-0.165732023	-0.188405376	-0.446204085	0.983129564	-0.767704059	-0.276355447	-0.195964382	1.195637536	4.929893601	-0.087906982	-0.158750261	-0.072693189	-0.140221207	-0.08136734	-0.248967718	-0.154507533	3.58304676	-0.30197492	-0.034806486	9.667285621	-0.109000464	-0.065733775	-0.419012434	-0.147472371	-0.284416894	-0.602050529	-0.755625371	-0.22092192	-0.338860963	-0.113092705	-0.141624157	-0.045947268	NA	-0.049767662	-0.038416587
734	1	273	12.99999999	1.026181889	-0.069083189	12.99489912	-0.058460735	1.525741462	-0.274722572	-0.429062924	-0.216525769	-0.589021269	-0.162882853	-0.641588587	-0.165732023	-0.188405376	-0.060405977	-0.360063196	-0.503714893	-0.245923316	-0.195964382	0.581371198	-0.190981342	9.325005763	-0.158750261	-0.072693189	-0.140221207	-0.08136734	-0.2227254	-0.154507533	0.510889699	-0.265672845	-0.034806486	-0.154004241	-0.109000464	-0.065733775	-0.109183932	-0.147472371	-0.284416894	-0.21570642	-0.44147748	-0.22092192	-0.338860963	-0.113092705	-0.141624157	4.974869501	NA	22.18243084	-0.038416587
736	1	185	0	-0.062254758	-0.069083189	-0.084654111	-0.058460735	-0.073202907	-0.274722572	-0.808014063	-0.470672712	-0.596600272	-0.162882853	-0.720201031	-0.165732023	-0.188405376	-0.443659141	1.127943799	-0.770634151	-0.273177636	-0.195964382	0.665078226	-0.190981342	-0.087906982	-0.158750261	-0.072693189	-0.140221207	-0.08136734	-0.170705026	-0.154507533	2.160096134	-0.30197492	-0.034806486	-0.154004241	-0.109000464	-0.065733775	-0.360164626	-0.147472371	-0.284416894	-0.558905324	-0.755625371	-0.22092192	-0.338860963	-0.113092705	-0.141624157	-0.045947268	NA	-0.049767662	-0.038416587
737	1	185	0	-0.062254758	-0.069083189	-0.084654111	-0.058460735	-0.073202907	-0.274722572	-0.618817267	-0.470672712	-0.596600272	-0.162882853	-0.720201031	-0.165732023	-0.188405376	-0.438023928	1.071294636	-0.688018463	-0.276355447	-0.195964382	1.392728292	-0.190981342	-0.087906982	-0.158750261	-0.072693189	-0.140221207	-0.08136734	1.41773626	-0.154507533	2.928649038	-0.30197492	-0.034806486	-0.154004241	-0.109000464	-0.065733775	-0.419012434	-0.147472371	-0.284416894	-0.441236586	-0.755625371	-0.22092192	-0.338860963	-0.113092705	-0.141624157	-0.045947268	NA	-0.049767662	-0.038416587
741	1	275	0	-0.062254758	-0.069083189	-0.084654111	-0.058460735	-0.073202907	-0.274722572	1.383716934	-0.062076285	-0.041144205	-0.162882853	-0.453253861	-0.165732023	-0.188405376	-0.034852135	0.363652257	0.345216994	-0.276355447	-0.195964382	0.999197528	-0.190981342	-0.087906982	-0.158750261	-0.072693189	-0.140221207	-0.08136734	0.554592113	-0.154507533	0.819254757	-0.121064382	-0.034806486	-0.154004241	-0.109000464	-0.065733775	-0.419012434	-0.147472371	-0.284416894	1.300025283	0.1312587	-0.22092192	-0.134361896	-0.113092705	-0.141624157	-0.045947268	NA	-0.049767662	-0.038416587
751	1	273	0	-0.062254758	-0.069083189	2.032132543	-0.058460735	-0.020660358	-0.183185637	0.404680626	0.887423812	-0.535034646	-0.162882853	-0.575501686	-0.165732023	-0.188405376	0.776617775	0.289353268	0.444232202	-0.108194689	-0.195964382	-0.029786657	-0.190981342	0.033782035	-0.158750261	-0.072693189	-0.140221207	-0.08136734	-0.216951162	-0.154507533	-0.011564205	-0.30197492	-0.034806486	-0.154004241	-0.109000464	-0.065733775	0.625467148	0.453834696	-0.168494139	0.836512395	-0.167346478	-0.22092192	-0.338860963	-0.113092705	-0.141624157	-0.045947268	NA	-0.049767662	-0.038416587
752	1	185	0	-0.062254758	-0.069083189	-0.084654111	-0.058460735	-0.073202907	-0.274722572	-0.879249371	-0.479394908	-0.596600272	-0.162882853	-0.720201031	-0.165732023	-0.188405376	-0.446204085	1.061507962	-0.79249977	-0.276355447	-0.195964382	1.467549317	1.839469807	-0.087906982	-0.158750261	-0.072693189	-0.140221207	-0.08136734	-0.28869942	-0.154507533	4.132025952	-0.30197492	-0.034806486	3.754506883	-0.109000464	-0.065733775	-0.419012434	-0.147472371	-0.284416894	-0.602050529	-0.755625371	-0.22092192	-0.338860963	-0.113092705	-0.141624157	-0.045947268	NA	-0.049767662	-0.038416587
753	1	346	0	-0.062254758	-0.069083189	-0.084654111	-0.058460735	-0.073202907	-0.274722572	-0.879249371	-0.479394908	-0.596600272	-0.162882853	-0.720201031	-0.165732023	-0.188405376	-0.446204085	1.061507962	-0.79249977	-0.276355447	-0.195964382	1.467549317	1.839469807	-0.087906982	-0.158750261	-0.072693189	-0.140221207	-0.08136734	-0.28869942	-0.154507533	4.132025952	-0.30197492	-0.034806486	3.754506883	-0.109000464	-0.065733775	-0.419012434	-0.147472371	-0.284416894	-0.602050529	-0.755625371	-0.22092192	-0.338860963	-0.113092705	-0.141624157	-0.045947268	NA	-0.049767662	-0.038416587
755	1	275	0	-0.062254758	-0.069083189	-0.084654111	-0.058460735	-0.073202907	0.038667786	1.335445548	-0.063780672	-0.389774681	-0.162882853	-0.670297069	-0.165732023	-0.188405376	-0.084773182	0.558630824	0.366853613	-0.224508824	-0.195964382	0.672703201	-0.190981342	-0.087906982	-0.158750261	-0.072693189	-0.140221207	-0.08136734	0.359839175	-0.154507533	0.625082686	-0.30197492	-0.034806486	-0.154004241	-0.109000464	-0.065733775	-0.142160434	-0.121884836	-0.284416894	0.8943036	-0.565960104	-0.22092192	-0.225812893	-0.113092705	-0.141624157	-0.045947268	NA	-0.049767662	-0.038416587
761	1	273	0	-0.062254758	-0.069083189	-0.084654111	-0.058460735	-0.073202907	0.000681076	0.011612612	-0.319988778	-0.576109538	-0.162882853	-0.712752726	-0.165732023	-0.188405376	-0.347737238	0.673843193	0.018603538	-0.079059942	-0.195964382	2.824204895	-0.190981342	-0.087906982	-0.158750261	-0.072693189	-0.140221207	-0.08136734	2.752277571	0.05628652	1.692512425	-0.276044866	-0.034806486	-0.154004241	-0.109000464	-0.065733775	0.794462239	-0.096297302	-0.140672677	-0.127015666	-0.679001392	-0.22092192	-0.330052023	-0.113092705	-0.141624157	-0.045947268	NA	-0.049767662	-0.038416587
762	1	379	0	-0.062254758	-0.069083189	-0.084654111	-0.058460735	-0.073202907	-0.274722572	-0.56822276	-0.46824988	-0.542404259	-0.162882853	-0.393151484	-0.165732023	-0.188405376	-0.43820571	0.789827095	-0.639824587	-0.276355447	-0.195964382	0.262648617	-0.190981342	-0.087906982	-0.158750261	-0.072693189	-0.140221207	-0.08136734	-0.352132176	-0.154507533	0.510360436	-0.30197492	-0.034806486	-0.154004241	-0.109000464	-0.065733775	-0.419012434	-0.147472371	-0.284416894	-0.568711053	0.040840761	-0.22092192	-0.338860963	-0.113092705	-0.141624157	-0.045947268	NA	-0.049767662	-0.038416587
[truncated: 682 more rows]
[truncated: 125 more columns]
